# Supplementary material for: Molecular mechanism targeting condensin for chromosome condensation
Source: EMBO J. 2024 Dec 17;44(3):705–35. doi: 10.1038/s44318-024-00336-6 (PMC11791182; doi:10.1038/s44318-024-00336-6)
Supplement: Supplementary file 2 — Table EV1 [file 44318_2024_336_MOESM2_ESM.xlsx]

## Sheet: Sheet1
Table EV1. Yeast strains used in this study
Strain	Genotype
S. pombe
AMsp635	h-, ade6-210 leu1-32 ura4-D18 his3-D1 arg3-D4, rad21::rad21-6HA:KANMX6
AMsp1863	h- ade6-216 leu1-32 ura4-D18 his3+? arg3+?, rad21::rad21-6HIS-3FLAG::NatMX6
S. cerevisiae
AM827	MATa, ade2-1, leu2-3, ura3, trp1-1, his3-11,15, can1-100, GAL, psi+, sgo1Δ::KanMX6
AM1176	MATa, ade2-1, leu2-3, ura3, trp1-1, his3-11,15, can1-100, GAL, psi+
AM5346	MATa, ade2-1, leu2-3, ura3, trp1-1, his3-11,15, can1-100, GAL, psi+, bub1∆K::HPH
AM5708	MATa, ade2-1, leu2-3, ura3, trp1-1, his3-11,15, can1-100, GAL, psi+, BRN1-6HA::TRP
AM6117	MATa, ade2-1, leu2-3, ura3, trp1-1, his3-11,15, can1-100, GAL, psi+, sgo1∆::KanMX6, MET-CDC20::URA3, promURA3::tetR::GFP::LEU2, cenIV::tetOx448::URA3 (2kb from centromere on chromosome 4), Spc42-tdTomato::NAT
AM8184	MATa leu2-3, trp1-1, ura3-52, prb1, prc1, pep4-4
AM8834	MATa, ade2-1, leu2-3, ura3, trp1-1, his3-11,15, can1-100, GAL, psi+, BRN1-6HA::TRP, sgo1Δ::KanMX6
AM9655	MATa, ade2-1, leu2-3, ura3, trp1-1, his3-11,15, can1-100, GAL, psi+, promURA3::SGO1-tetR-GFP::LEU2, his3::TetOx240-HIS3
AM9766	MATa, ade2-1, leu2-3, ura3, trp1-1, his3-11,15, can1-100, GAL, psi+, BRN1-6HA::TRP, lrs4∆::Kan
AM9847	MATa, ade2-1, leu2-3, ura3, trp1-1, his3-11,15, can1-100, GAL, psi+, promURA3::SGO1-tetR-GFP::LEU2, his3::TetOx240-HIS3, BRN1-6HA::TRP
AM20092	MATa, ade2-1, leu2-3, ura3, trp1-1, his3-11,15, can1-100, GAL, psi+, his3::TetOx240-HIS3
AM23137	MATa, ade2-1, leu2-3, ura3, trp1-1, his3-11,15, can1-100, GAL, psi+, SGO1-6HIS-3FLAG::URA3
AM26676	MATa, ade2-1, leu2-3, ura3, trp1-1, his3-11,15, can1-100, GAL, psi+, bub1∆K::HPH, BRN1-6HA::TRP
AM28479	MATa leu2-3, trp1-1, ura3-52, prb1, prc1, pep4-4, 2micron pCUP1-Hisx7-V5-TEV leavage site-SGO1(FL) URA
AM29095	MATa, lys2::pGAL1-GAL4::LYS2, pep4::HIS3, bar1::hisG, 2micron pGAL7-SMC4-StrepIIx3-pGAL10-SMC2-pGAL1-BRN1-HAx3-Hisx12 URA, 2micron pGAL1-YCG1-pGAL10-YCS4 TRP
AM30906	MATa leu2-3, trp1-1, ura3-52, prb1, prc1, pep4-4, 2micron pGAL1-HisX7-V5-TEV cleavage site-SGO1(350-590) URA
AM31144	MATa leu2-3, trp1-1, ura3-52, prb1, prc1, pep4-4, 2micron pGAL1-Hisx7-multi TEV cleavage site-YCG1-HA-StrepIIx3 URA
AM32194	MATa, ade2-1, leu2-3, ura3, trp1-1, his3-11,15, can1-100, GAL, psi+, his3::TetOx240-HIS3, BRN1-6HA::TRP, promURA3::SGO1(L508E, F509E)-tetR-GFP::LEU2
AM32195	MATa, ade2-1, leu2-3, ura3, trp1-1, his3-11,15, can1-100, GAL, psi+, his3::TetOx240-HIS3, BRN1-6HA::TRP, promURA3::SGO1(I513E, V514E)-tetR-GFP::LEU2
AM32196	MATa, ade2-1, leu2-3, ura3, trp1-1, his3-11,15, can1-100, GAL, psi+, his3::TetOx240-HIS3, BRN1-6HA::TRP, promURA3::SGO1(L517E)-tetR-GFP::LEU2
AM32197	MATa, ade2-1, leu2-3, ura3, trp1-1, his3-11,15, can1-100, GAL, psi+, his3::TetOx240-HIS3, BRN1-6HA::TRP, promURA3::SGO1(L508E, F509E, I513E, V514E)-tetR-GFP::LEU2
AM32198	MATa, ade2-1, leu2-3, ura3, trp1-1, his3-11,15, can1-100, GAL, psi+, his3::TetOx240-HIS3, BRN1-6HA::TRP, promURA3::SGO1(L508E, F509E, I513E, V514E, L517E)-tetR-GFP::LEU2
AM32199	MATa, ade2-1, leu2-3, ura3, trp1-1, his3-11,15, can1-100, GAL, psi+, his3::TetOx240-HIS3, BRN1-6HA::TRP, promURA3::SGO1(Δ137-163)-tetR-GFP::LEU2
AM32740	MATa, ade2-1, leu2-3, ura3, trp1-1, his3-11,15, can1-100, GAL, psi+, SGO1-6HIS-3FLAG::URA3, BRN1-6HA::TRP
AM33030	MATa, ade2-1, leu2-3, ura3, trp1-1, his3-11,15, can1-100, GAL, psi+, SGO1-6HIS-3FLAG::URA3, YCG 1(M145A, I148A, I151A, F156A)
AM33044	MATa, ade2-1, leu2-3, ura3, trp1-1, his3-11,15, can1-100, GAL, psi+, SGO1(L508E, F509E)-6HIS-3FLAG::URA3
AM33139	MATa, ade2-1, leu2-3, ura3, trp1-1, his3-11,15, can1-100, GAL, psi+, SGO1(L508E, F509E)-6HIS-3FLAG::URA3, BRN1-6HA::TRP, MET-CDC20::URA3
AM33140	MATa, ade2-1, leu2-3, ura3, trp1-1, his3-11,15, can1-100, GAL, psi+, SGO1(L508E, F509E)-6HIS-3FLAG::URA3, BRN1-6HA::TRP
AM33142	MATa, ade2-1, leu2-3, ura3, trp1-1, his3-11,15, can1-100, GAL, psi+, SGO1(L508A, F509A)-6HIS-3FLAG::URA3, BRN1-6HA::TRP, MET-CDC20::URA3
AM33145	MATa, ade2-1, leu2-3, ura3, trp1-1, his3-11,15, can1-100, GAL, psi+, SGO1(L508A, F509A)-6HIS-3FLAG::URA3, BRN1-6HA::TRP
AM33167	MATa, ade2-1, leu2-3, ura3, trp1-1, his3-11,15, can1-100, GAL, psi+, SGO1-6HIS-3FLAG::URA3, MET-CDC20::URA3, cenIV::tetOx448::URA3 (2kb from centromere on chromosome 4), promURA3::tetR::GFP::LEU2, Spc42-tdTomato::NAT, YCG1(M145A, I148A, I151A, F156A)
AM33171	MATa, ade2-1, leu2-3, ura3, trp1-1, his3-11,15, can1-100, GAL, psi+, SGO1-6HIS-3FLAG::URA3, BRN1-6HA::TRP, YCG1(M145A, I148A, I151A, F156A), MET-CDC20::URA3
AM33174	MATa, ade2-1, leu2-3, ura3, trp1-1, his3-11,15, can1-100, GAL, psi+, SGO1-6HIS-3FLAG::URA3, BRN1-6HA::TRP, MET-CDC20::URA3
AM33265	MATa, ade2-1, leu2-3, ura3, trp1-1, his3-11,15, can1-100, GAL, psi+, SGO1-6HIS-3FLAG::URA3, BRN1-6HA::TRP, YCG1(M145A, I148A, I151A, F156A)
AM33315	MATa, ade2-1, leu2-3, ura3, trp1-1, his3-11,15, can1-100, GAL, psi+, SGO1-6HIS-3FLAG::URA3, YCG1(M145A, I148A, I151A, F156A, F185A)
AM33443	MATa, ade2-1, leu2-3, ura3, trp1-1, his3-11,15, can1-100, GAL, psi+, SGO1(L508A, F509A)-6HIS-3FLAG::URA3
AM33464	MATa, ade2-1, leu2-3, ura3, trp1-1, his3-11,15, can1-100, GAL, psi+, SGO1-6HIS-3FLAG::URA3, MET-CDC20::URA3, cenIV::tetOx448::URA3 (2kb from centromere on chromosome 4), promURA3::tetR::GFP::LEU2, Spc42-tdTomato::NAT
AM33466	MATa, ade2-1, leu2-3, ura3, trp1-1, his3-11,15, can1-100, GAL, psi+, SGO1(L508E, F509E)-6HIS-3FLAG::URA3, MET-CDC20::URA3, cenIV::tetOx448::URA3 (2kb from centromere on chromosome 4), promURA3::tetR::GFP::LEU2, Spc42-tdTomato::NAT
AM33592	MATa trp1-1 can1-100 his3-11,15 leu2-3,112 ura3, GAL, psi+, sgo1Δ::KanMX6, BRN1-6HA::TRP, MET-CDC20::URA3
AM33965	MATa, ade2-1, leu2-3, ura3, trp1-1, his3-11,15, can1-100, GAL, psi+, BRN1-6HA::TRP, LRS4-6HIS-3FLAG::URA3
AM33966	MATa, ade2-1, leu2-3, ura3, trp1-1, his3-11,15, can1-100, GAL, psi+, BRN1-6HA::TRP, Lrs4(L322A)-6HIS-3FLAG::URA3
AM33967	MATa, ade2-1, leu2-3, ura3, trp1-1, his3-11,15, can1-100, GAL, psi+, BRN1-6HA::TRP, Lrs4(L322E)-6HIS-3FLAG::URA3
AM34390	MATa, ade2-1, leu2-3, ura3, trp1-1, his3-11,15, can1-100, GAL, psi+, BRN1-6HA::TRP, LRS4::URA3
AM34391	MATa, ade2-1, leu2-3, ura3, trp1-1, his3-11,15, can1-100, GAL, psi+, BRN1-6HA::TRP, LRS4(L322A)::URA3
AM34392	MATa, ade2-1, leu2-3, ura3, trp1-1, his3-11,15, can1-100, GAL, psi+, BRN1-6HA::TRP, LRS4(L322E)::URA3
AM34393	MATa, ade2-1, leu2-3, ura3, trp1-1, his3-11,15, can1-100, GAL, psi+, BRN1-6HA::TRP, LRS4(K318A, K319A, R320A, K321A)::URA3
