# Supplementary material for: Molecular mechanism targeting condensin for chromosome condensation
Source: EMBO J. 2024 Dec 17;44(3):705–35. doi: 10.1038/s44318-024-00336-6 (PMC11791182; doi:10.1038/s44318-024-00336-6)
Supplement: Supplementary file 3 — Table EV2 [file 44318_2024_336_MOESM3_ESM.xlsx]

## Sheet: Sheet1
Table EV2. Plasmids used in this study
Plasmid	Protein name	Protein information	Source
AMp1580	GFP-Sgo1(350-590)	N-terminal Hisx6-GFP-TEV cleavage site-Sgo1 (350-590)	This work
AMp2142	GFP-Sgo1(360-409)	N-terminal Hisx6-GFP-TEV cleavage site-Sgo1 (360-409)	This work
AMp2143	GFP-Sgo1(410-459)	N-terminal Hisx6-GFP-TEV cleavage site-Sgo1 (410-459)	This work
AMp2144	GFP-Sgo1(472-530)	N-terminal Hisx6-GFP-TEV cleavage site-Sgo1 (472-530)	This work
AMp2145	GFP-Sgo1(560-590)	N-terminal Hisx6-GFP-TEV cleavage site-Sgo1 (560-590)	This work
AMp2146	GFP-Sgo1(360-459)	N-terminal Hisx6-GFP-TEV cleavage site-Sgo1 (360-459)	This work
AMp2147	GFP-Sgo1(410-530)	N-terminal Hisx6-GFP-TEV cleavage site-Sgo1 (410-530)	This work
AMp2168	GFP-Sgo1(350-590, Δ504-519)	N-terminal Hisx6-GFP-TEV cleavage site-Sgo1 (350-590, Δ504-519)	This work
AMp 2169	GFP-Sgo1(350-590, Δ559-573)	N-terminal Hisx6-GFP-TEV cleavage site-Sgo1 (350-590, Δ559-573)	This work
AMp 2170	GFP-Sgo1(350-590, Δ487-522)	N-terminal Hisx6-GFP-TEV cleavage site-Sgo1 (350-590, Δ487-522)	This work
AMp 2173	GFP-Sgo1(350-590, Δ487-522, Δ559-573)	N-terminal Hisx6-GFP-TEV cleavage site-Sgo1 (350-590, Δ487-522, Δ559-573)	This work
AMp2242	GFP-Sgo1(472-530, L508E, F509E)	N-terminal Hisx6-GFP-TEV cleavage site-Sgo1 (472-530, L508E, F509E)	This work
AMp2244	GFP-Sgo1(472-530, I513E, V514E)	N-terminal Hisx6-GFP-TEV cleavage site-Sgo1 (472-530, I513E, V514E)	This work
AMp2245	GFP-Sgo1(472-530, L517E)	N-terminal Hisx6-GFP-TEV cleavage site-Sgo1 (472-530, L517E)	This work
AMp2246	GFP-Sgo1(472-530, L508E, F509E, I513E, V514E)	N-terminal Hisx6-GFP-TEV cleavage site-Sgo1 (472-530, L508E, F509E, I513E, V514E)	This work
AMp2247	GFP-Sgo1(472-530, L508E, F509E, I513E, V514E, L517E)	N-terminal Hisx6-GFP-TEV cleavage site-Sgo1 (472-530, L508E, F509E, I513E, V514E, L517E)	This work
Addgene plasmid # 48287	GFP	N-terminal Hisx6-GFP-TEV cleavage site	Scott Gradia
AMp1862	Pentameric condensin expression plasmid	Plasmid 2micron GAL7 promoter-Smc4-C-terminal StrepIIx3_GAL10 promoter-Smc2-GAL1 promoter-Brn1-C-terminal HAx3-Hisx12 and GAL10 promoter-Ycs4-GAL1 promoter-Ycg1 co-expression	St-Pierre et al, 2009
AMp1863
AMp2121	Brn1(384-529) + Ycg1(6-932, D499-555)	N-terminal Hisx6-HRV3C cleavage site-Brn1 (384-529)_Ycg1(6-932, Δ499-555)	Kschonsak et al, 2017
