# Supplementary material for: Molecular mechanism targeting condensin for chromosome condensation
Source: EMBO J. 2024 Dec 17;44(3):705–35. doi: 10.1038/s44318-024-00336-6 (PMC11791182; doi:10.1038/s44318-024-00336-6)
Supplement: Supplementary file 4 — Table EV3 [file 44318_2024_336_MOESM4_ESM.xlsx]

## Sheet: Sheet1
Table EV3. Hi-C libraries generated in this study
Sample Name	Total R1 aligned reads (M)	Total R2 aligned reads (M)	Valid unique Hi-C pairs (M)
wild type - No tension	111700610	109856760	6008082
sgo1-2A - No tension	106972025	104870373	11566971
ycg1-4A - No tension	161126341	159461186	16611704
sgo1Δ - No tension	109629984	108088439	13053510
wild type - Tension	122522144	118793768	29710161
sgo1-2A - Tension	133110578	129844956	19063185
ycg1-4A - Tension	144204552	140937445	26822188
sgo1Δ - Tension	94267882	91122824	13709552
