# Supplementary material for: Molecular mechanism targeting condensin for chromosome condensation
Source: EMBO J. 2024 Dec 17;44(3):705–35. doi: 10.1038/s44318-024-00336-6 (PMC11791182; doi:10.1038/s44318-024-00336-6)
Supplement: Supplementary file 7 — Dataset EV2 [file 44318_2024_336_MOESM7_ESM.xlsx]

## Sheet: dataset legend
Dataset EV2. Table showing the distance of crosslinks between Sgo1 and Ycg1 for all five AlphaFold2 models

## Sheet: Rank1
Sgo1	Ycg1	Highest Score	3D Distance
495	102	10.6	24.35
499	102	14.12	20.72
501	102	11.37	20.52
510	97	12.51	19.1
510	98	14.9	19.03
502	102	12.26	18.87
518	70	12.88	15.98
3D Distance average		19.7957

## Sheet: Rank2
Sgo1	Ycg1	Highest Score	3D Distance
495	102	10.6	25.06
510	97	12.51	20.23
510	98	14.9	20.2
501	102	11.37	19.27
499	102	14.12	18.52
502	102	12.26	18.15
518	70	12.88	14.33
3D Distance average		19.3943

## Sheet: Rank3
Sgo1	Ycg1	Highest Score	3D Distance
495	102	10.6	24.65
501	102	11.37	20.53
499	102	14.12	20.32
510	98	14.9	19.2
510	97	12.51	19.2
502	102	12.26	19.05
518	70	12.88	15.79
3D Distance average		19.82

## Sheet: Rank4
Sgo1	Ycg1	Highest Score	3D Distance
495	102	10.6	24.13
510	98	14.9	22.23
510	97	12.51	22.07
501	102	11.37	21.42
499	102	14.12	21.35
502	102	12.26	19.56
518	70	12.88	15.61
3D Distance average		20.91

## Sheet: Rank5 
Sgo1	Ycg1	Highest Score	3D Distance
495	102	10.6	22.75
501	102	11.37	19.99
510	98	14.9	19.03
499	102	14.12	18.99
510	97	12.51	18.99
502	102	12.26	18.57
518	70	12.88	16.3
3D Distance average		19.2314
