# Supplementary material for: Molecular mechanism targeting condensin for chromosome condensation
Source: EMBO J. 2024 Dec 17;44(3):705–35. doi: 10.1038/s44318-024-00336-6 (PMC11791182; doi:10.1038/s44318-024-00336-6)
Supplement: Supplementary file 8 — Source data Fig. 1 [file 44318_2024_336_MOESM8_ESM.zip]

Archive with 15 entries (12 files):
- SD Figure1/
- SD Figure1/.DS_Store
- __MACOSX/SD Figure1/._.DS_Store
- SD Figure1/1B/
- SD Figure1/1C/
- SD Figure1/1B/.DS_Store
- __MACOSX/SD Figure1/1B/._.DS_Store
- SD Figure1/1B/1B silver stain.tif
- __MACOSX/SD Figure1/1B/._1B silver stain.tif
- SD Figure1/1C/.DS_Store
- __MACOSX/SD Figure1/1C/._.DS_Store
- SD Figure1/1C/1C western SGO1.tif
- __MACOSX/SD Figure1/1C/._1C western SGO1.tif
- SD Figure1/1C/1C western BRN1.tif
- __MACOSX/SD Figure1/1C/._1C western BRN1.tif
