# Supplementary material for: Molecular mechanism targeting condensin for chromosome condensation
Source: EMBO J. 2024 Dec 17;44(3):705–35. doi: 10.1038/s44318-024-00336-6 (PMC11791182; doi:10.1038/s44318-024-00336-6)
Supplement: Supplementary file 9 — Source data Fig. 2 [file 44318_2024_336_MOESM9_ESM.zip]

Archive with 26 entries (20 files):
- SD Figure2/
- SD Figure2/.DS_Store
- __MACOSX/SD Figure2/._.DS_Store
- SD Figure2/2G/
- SD Figure2/2H/
- SD Figure2/2D/
- SD Figure2/2E/
- SD Figure2/2B/
- SD Figure2/2G/.DS_Store
- __MACOSX/SD Figure2/2G/._.DS_Store
- SD Figure2/2G/2G silver stain.tif
- __MACOSX/SD Figure2/2G/._2G silver stain.tif
- SD Figure2/2H/2H.xlsx
- __MACOSX/SD Figure2/2H/._2H.xlsx
- SD Figure2/2H/~$1G.xlsx
- __MACOSX/SD Figure2/2H/._~$1G.xlsx
- SD Figure2/2D/.DS_Store
- __MACOSX/SD Figure2/2D/._.DS_Store
- SD Figure2/2D/2D silver stain.tif
- __MACOSX/SD Figure2/2D/._2D silver stain.tif
- SD Figure2/2E/2E.xlsx
- __MACOSX/SD Figure2/2E/._2E.xlsx
- SD Figure2/2B/.DS_Store
- __MACOSX/SD Figure2/2B/._.DS_Store
- SD Figure2/2B/2B silver stain.tif
- __MACOSX/SD Figure2/2B/._2B silver stain.tif
