# Supplementary material for: Molecular mechanism targeting condensin for chromosome condensation
Source: EMBO J. 2024 Dec 17;44(3):705–35. doi: 10.1038/s44318-024-00336-6 (PMC11791182; doi:10.1038/s44318-024-00336-6)
Supplement: Supplementary file 9 — Source data Fig. 2 [file 44318_2024_336_MOESM9_ESM.zip › SD Figure2/2H/2H.xlsx]

## Sheet: Raw data
Table-1
		repeat-1 red			repeat-2 green			repeat-3 blue			repeat-4 orange
Samples	Bands	Band Quant	Ycg1/Sgo1 ratio	normalise to WT	Band Quant	Ycg1/Sgo1 ratio	normalise to WT	Band Quant	Ycg1/Sgo1 ratio	normalise to WT	Band Quant	Ycg1/Sgo1 ratio	normalise to WT
wild type	Ycg1	0.39562	0.39562	1	0.424866	0.424866	1	0.135239	0.135239	1	0.202175	0.202175	1
	Sgo1	1			1			1			1
L508E F509E	Ycg1	0.158906	0.170781	0.431681	0.256952	0.192883	0.453985	0.049502	0.0501806	0.371052	0.048362	0.0537108	0.265665
	Sgo1	0.930464			1.33217			0.986476			0.900415
I513E V514E	Ycg1	0.137081	0.142233	0.35952	0.495528	0.387807	0.912775	0.051033	0.0550959	0.407397	0.07011	0.0787273	0.389402
	Sgo1	0.963777			1.27777			0.926257			0.890542
L517E	Ycg1	0.206081	0.171806	0.434271	0.600748	0.487657	1.14779	0.059454	0.0759206	0.561381	0.095006	0.100881	0.498977
	Sgo1	1.19949			1.23191			0.783108			0.941766
L508E F509E I513E V514E	Ycg1	0.341936	0.328212	0.829615	0.278013	0.221812	0.522074	0.039041	0.0572397	0.423248	0.066819	0.0838718	0.414848
	Sgo1	1.04181			1.25337			0.682062			0.79668
L508E F509E I513E V514E L517E	Ycg1	0.386583	0.553569	1.39925	0.562287	0.398904	0.938894	0.017351	0.0353607	0.261468	0.093862	0.160509	0.793913
	Sgo1	0.698346			1.40958			0.490686			0.584776
GFP	Ycg1	0.1465	0.120201	0.303829	0.197024	0.0626131	0.147371	0.026537	0.0328278	0.242739	0.02089	0.0250215	0.123761
	Sgo1	1.21879			3.14669			0.808369			0.834883
	Table-2
	Sample	repeat-1 red	repeat-2 green	repeat-3 blue	repeat-4 orange	Mean	SD
	wild type	1	1	1	1	1	0
	L508E F509E	0.431681	0.453985	0.371052	0.265665	0.380595	0.0842531
	I513E V514E	0.35952	0.912775	0.407397	0.389402	0.517273	0.264406
	L517E	0.434271	1.14779	0.561381	0.498977	0.660605	0.328909
	L508E F509E I513E V514E	0.829615	0.522074	0.423248	0.414848	0.547446	0.194311
	L508E F509E I513E V514E L517E	1.39925	0.938894	0.261468	0.793913	0.84838	0.468714
	GFP	0.303829	0.147371	0.242739	0.123761	0.204425	0.0838866

## Sheet: README
Table-1
Column A: 7 samples in total
Column B: two bands (Ycg1 and Sgo1) on the gel for each sample
After calculating the Ycg1/Sgo1 ratio (Column D, G, J, M), all data were normalised to wild type (Column E, H, K, N, highlight in green)
Row 2: n=4, repeat-1 is in red in the figure, repeat-2 in green, repeat-3 in blue, and repeat-4 in orange
Table-2
Copy the normalised ratio data from table-1 (green part), then calcluate the mean value in column G and standard deviation in column H (error bars).
