# Supplementary material for: Molecular mechanism targeting condensin for chromosome condensation
Source: EMBO J. 2024 Dec 17;44(3):705–35. doi: 10.1038/s44318-024-00336-6 (PMC11791182; doi:10.1038/s44318-024-00336-6)
Supplement: Supplementary file 9 — Source data Fig. 2 [file 44318_2024_336_MOESM9_ESM.zip › SD Figure2/2E/2E.xlsx]

## Sheet: Raw data
Table-1
		repeat-1 red			repeat-2 blue			repeat-3 green
Samples	Bands	Band Quant	Ycg1/Sgo1 ratio	normalise to WT	Band Quant	Ycg1/Sgo1 ratio	normalise to WT	Band Quant	Ycg1/Sgo1 ratio	normalise to WT
wild type (+)	Ycg1	0.449532	0.449532	1	6.47179	0.701892	1	0.430334	0.430334	1
	Sgo1	1			9.2205			1
D504-519	Ycg1	0.346782	0.335534	0.746406	3.31377	0.431829	0.615236	0.158612	0.136203	0.316506
	Sgo1	1.03352			7.6738			1.16452
D559-573	Ycg1	0.5808	0.539353	1.19981	4.36228	0.493243	0.702734	0.43856	0.176149	0.40933
	Sgo1	1.07685			8.84407			2.48972
D487-522	Ycg1	0.42399	0.259701	0.577714	2.65493	0.159463	0.22719	0.159126	0.0705896	0.164034
	Sgo1	1.63261			16.6492			2.25424
D487-522 D559-573	Ycg1	0.403454	0.162721	0.361978	2.36652	0.107948	0.153795	0.101285	0.0875553	0.203459
	Sgo1	2.47943			21.9229			1.15681
GFP	Ycg1	0.270953	0.319037	0.709708	0.203323	0.020749	0.0295616	0.074293	0.0464406	0.107918
	Sgo1	0.849285			9.79916			1.59974
	Table-2
	Sample	repeat-1 red	repeat-2 blue	repeat-3 green	Mean	SD
	wild type (+)	1	1	1	1	0
	D504-519	0.746406	0.615236	0.316506	0.559383	0.179895
	D559-573	1.19981	0.702734	0.40933	0.770625	0.326264
	D487-522	0.577714	0.22719	0.164034	0.322979	0.18196
	D487-522 D559-573	0.361978	0.153795	0.203459	0.239744	0.0887786
	GFP	0.709708	0.0295616	0.107918	0.282396	0.303844

## Sheet: README
Table-1
Column A: 6 samples in total
Column B: two bands (Ycg1 and Sgo1) on the gel for each sample
After calculating the Ycg1/Sgo1 ratio (Column D, G, J), all data were normalised to wild type (Column E, H, K, highlight in green)
Row 2: n=3, repeat-1 is in red in the figure, repeat-2 in blue, and repeat-3 in green
Table-2
Copy the normalised ratio data from table-1 (green part), then calcluate the mean value in column F and standard deviation in column G (error bars).
