# Supplementary material for: Molecular mechanism targeting condensin for chromosome condensation
Source: EMBO J. 2024 Dec 17;44(3):705–35. doi: 10.1038/s44318-024-00336-6 (PMC11791182; doi:10.1038/s44318-024-00336-6)
Supplement: Supplementary file 10 — Source data Fig. 5 [file 44318_2024_336_MOESM10_ESM.zip]

Archive with 7 entries (6 files):
- SD Figure5/
- SD Figure5/.DS_Store
- __MACOSX/SD Figure5/._.DS_Store
- SD Figure5/5B western Pgk1.tif
- __MACOSX/SD Figure5/._5B western Pgk1.tif
- SD Figure5/5B western Brn1-HA.tif
- __MACOSX/SD Figure5/._5B western Brn1-HA.tif
