# Supplementary material for: Molecular mechanism targeting condensin for chromosome condensation
Source: EMBO J. 2024 Dec 17;44(3):705–35. doi: 10.1038/s44318-024-00336-6 (PMC11791182; doi:10.1038/s44318-024-00336-6)
Supplement: Supplementary file 11 — Source data Fig. 6 [file 44318_2024_336_MOESM11_ESM.zip]

Archive with 9 entries (6 files):
- SD Figure6/
- SD Figure6/.DS_Store
- __MACOSX/SD Figure6/._.DS_Store
- SD Figure6/6K/
- SD Figure6/6J/
- SD Figure6/6K/6K.xlsx
- __MACOSX/SD Figure6/6K/._6K.xlsx
- SD Figure6/6J/6J.xlsx
- __MACOSX/SD Figure6/6J/._6J.xlsx
