# Supplementary material for: Molecular mechanism targeting condensin for chromosome condensation
Source: EMBO J. 2024 Dec 17;44(3):705–35. doi: 10.1038/s44318-024-00336-6 (PMC11791182; doi:10.1038/s44318-024-00336-6)
Supplement: Supplementary file 11 — Source data Fig. 6 [file 44318_2024_336_MOESM11_ESM.zip › SD Figure6/6K/6K.xlsx]

## Sheet: repeat-1
Counting GFP
	wild type			sgo1-2E			ycg1-4A			DSgo1				% Cells with two GFP dots
Time (min)	1 dot	2 dots	anaphase	1 dot	2 dots	anaphase	1 dot	2 dots	anaphase	1 dot	2 dots	anaphase		Time (min)	wild type	sgo1-2E	ycg1-4A	DSgo1
0	100	1	0	100	0	0	98	2	0	95	5	0		0	0.990099	0	2	5
20	97	3	0	97	3	0	97	3	0	98	2	0		20	3	3	3	2
40	185	14	1	179	21	0	177	22	1	94	5	1		40	7	10.5	11	5
60	179	20	1	173	25	2	84	14	2	91	9	0		60	10	12.5	14	9
80	157	43	0	167	33	0	169	31	0	180	18	2		80	21.5	16.5	15.5	9
100	163	34	3	161	35	4	170	29	1	172	25	3		100	17	17.5	14.5	12.5
120	150	45	5	156	39	5	156	39	5	180	21	4		120	22.5	19.5	19.5	10.2439
140	136	43	21	135	42	23	160	26	14	173	20	7		140	21.5	21	13	10
160	124	56	20	136	36	28	145	34	21	173	19	8		160	28	18	17	9.5
180	76	78	46	125	45	30	142	32	26	155	37	8		180	39	22.5	16	18.5

## Sheet: repeat-2
Counting GFP
	wild type			sgo1-2E			ycg1-4A			DSgo1				% Cells with two GFP dots
Time (min)	1 dot	2 dots	anaphase	1 dot	2 dots	anaphase	1 dot	2 dots	anaphase	1 dot	2 dots	anaphase		Time (min)	wild type	sgo1-2E	ycg1-4A	DSgo1
0	99	1	0	100	0	0	99	1	0	101	0	0		0	1	0	1	0
20	91	9	0	97	3	0	90	9	1	92	7	1		20	9	3	9	7
40	179	19	2	182	18	0	142	12	0	185	14	1		40	9.5	9	7.79221	7
60	96	18	0	108	30	2	177	22	1	183	15	2		60	15.7895	21.4286	11	7.5
80	71	28	2	162	37	1	179	20	1	163	12	1		80	27.7228	18.5	10	6.81818
100	137	61	2	153	46	1	163	34	3	175	23	2		100	30.5	23	17	11.5
120	138	54	8	141	48	11	167	25	8	171	26	3		120	27	24	12.5	13
140	113	67	21	126	56	18	142	39	19	156	32	12		140	33.3333	28	19.5	16
160	118	58	24	111	62	37	128	45	27	164	27	9		160	29	29.5238	22.5	13.5
180	84	76	41	100	65	35	128	40	32	140	41	19		180	37.8109	32.5	20	20.5

## Sheet: repeat-3
Counting GFP
	wild type			sgo1-2E			ycg1-4A			DSgo1				% Cells with two GFP dots
Time (min)	1 dot	2 dots	anaphase	1 dot	2 dots	anaphase	1 dot	2 dots	anaphase	1 dot	2 dots	anaphase		Time (min)	wild type	sgo1-2E	ycg1-4A	DSgo1
0	99	1	0	98	2	0	100	0	0	191	10	0		0	1	2	0	4.97512
20	97	4	0	98	2	0	97	3	0	96	4	0		20	3.9604	2	3	4
40	176	24	0	88	12	0	99	2	0	188	12	0		40	12	12	1.9802	6
60	86	14	1	90	11	0	92	8	0	138	8	0		60	13.8614	10.8911	8	5.47945
80	170	29	1	88	12	0	87	12	1	91	9	0		80	14.5	12	12	9
100	146	52	2	82	18	0	82	17	1	92	7	1		100	26	18	17	7
120	142	56	2	149	43	8	148	46	6	170	30	0		120	28	21.5	23	15
140	130	66	4	139	54	7	139	56	5	164	29	7		140	33	27	28	14.5
160	116	73	11	117	70	13	133	60	7	164	32	4		160	36.5	35	30	16
180	90	94	16	102	78	20	122	62	27	135	59	6		180	47	39	29.3839	29.5

## Sheet: All
Repeat-1					Repeat-2				Repeat-3				Mean				standard deviation				standard error
Time (min)	wild type	sgo1-2E	ycg1-4A	DSgo1	wild type	sgo1-2E	ycg1-4A	DSgo1	wild type	sgo1-2E	ycg1-4A	DSgo1	wild type	sgo1-2E	ycg1-4A	DSgo1	wild type	sgo1-2E	ycg1-4A	DSgo1	wild type	sgo1-2E	ycg1-4A	DSgo1
0	0.990099	0	2	5	1	0	1	0	1	2	0	4.97512	0.9967	0.666667	1	3.32504	0.00571634	1.1547	1	2.8796	0.00330033	0.666667	0.57735	1.66254
20	3	3	3	2	9	3	9	7	3.9604	2	3	4	5.32013	2.66667	5	4.33333	3.22283	0.57735	3.4641	2.51661	1.8607	0.333333	2	1.45297
40	7	10.5	11	5	9.5	9	7.79221	7	12	12	1.9802	6	9.5	10.5	6.92414	6	2.5	1.5	4.57213	1	1.44338	0.866025	2.63972	0.57735
60	10	12.5	14	9	15.7895	21.4286	11	7.5	13.8614	10.8911	8	5.47945	13.217	14.9399	11	7.32648	2.94805	5.67666	3	1.76668	1.70205	3.27742	1.73205	1.01999
80	21.5	16.5	15.5	9	27.7228	18.5	10	6.81818	14.5	12	12	9	21.2409	15.6667	12.5	8.27273	6.61519	3.32916	2.78388	1.25967	3.81928	1.92209	1.60728	0.727273
100	17	17.5	14.5	12.5	30.5	23	17	11.5	26	18	17	7	24.5	19.5	16.1667	10.3333	6.87386	3.04138	1.44338	2.92973	3.96863	1.75594	0.833333	1.69148
120	22.5	19.5	19.5	10.2439	27	24	12.5	13	28	21.5	23	15	25.8333	21.6667	18.3333	12.748	2.92973	2.25462	5.34634	2.38804	1.69148	1.30171	3.08671	1.37874
140	21.5	21	13	10	33.3333	28	19.5	16	33	27	28	14.5	29.2778	25.3333	20.1667	13.5	6.73781	3.78594	7.52219	3.1225	3.89008	2.18581	4.34294	1.80278
160	28	18	17	9.5	29	29.5238	22.5	13.5	36.5	35	30	16	31.1667	27.5079	23.1667	13	4.64579	8.67743	6.52559	3.27872	2.68225	5.00992	3.76755	1.89297
180	39	22.5	16	18.5	37.8109	32.5	20	20.5	47	39	29.3839	29.5	41.2703	31.3333	21.7946	22.8333	4.99754	8.31164	6.87005	5.85947	2.88533	4.79873	3.96643	3.38296

## Sheet: README
The detailed dots counting results are shown in sheets (repeat-1 to repeat-3). The calculation for percentage of separated CEN4-GFP foci (cells with 2 GFP dots) is highlighted in green.
In sheet 'All', mean values and standard errors were calculated and highlighted in green.
