# Supplementary material for: Molecular mechanism targeting condensin for chromosome condensation
Source: EMBO J. 2024 Dec 17;44(3):705–35. doi: 10.1038/s44318-024-00336-6 (PMC11791182; doi:10.1038/s44318-024-00336-6)
Supplement: Supplementary file 11 — Source data Fig. 6 [file 44318_2024_336_MOESM11_ESM.zip › SD Figure6/6J/6J.xlsx]

## Sheet: repeat-1
Counting tdTomato
	wild type			sgo1-2E			ycg1-4A			DSgo1				% Cells with two red dots
Time (min)	1 dot	2 dots	anaphase	1 dot	2 dots	anaphase	1 dot	2 dots	anaphase	1 dot	2 dots	anaphase		Time (min)	wild type	sgo1-2E	ycg1-4A	DSgo1
180	4	151	45	0	157	43	2	166	32	7	111	94		180	75.5	78.5	83	52.3585

## Sheet: repeat-2
Counting tdTomato
	wild type			sgo1-2E			ycg1-4A			DSgo1				% Cells with two red dots
Time (min)	1 dot	2 dots	anaphase	1 dot	2 dots	anaphase	1 dot	2 dots	anaphase	1 dot	2 dots	anaphase		Time (min)	wild type	sgo1-2E	ycg1-4A	DSgo1
180	0	74	26	1	77	22	3	78	19	3	58	39		180	74	77	78	58

## Sheet: repeat-3
Counting tdTomato
	wild type			sgo1-2E			ycg1-4A			DSgo1				% Cells with two red dots
Time (min)	1 dot	2 dots	anaphase	1 dot	2 dots	anaphase	1 dot	2 dots	anaphase	1 dot	2 dots	anaphase		Time (min)	wild type	sgo1-2E	ycg1-4A	DSgo1
180	5	85	10	1	94	10	4	86	10	3	70	27		180	85	89.5238	86	70

## Sheet: All
Repeat-1					Repeat-2				Repeat-3				Mean				standard deviation				standard error
Time (min)	wild type	sgo1-2E	ycg1-4A	DSgo1	wild type	sgo1-2E	ycg1-4A	DSgo1	wild type	sgo1-2E	ycg1-4A	DSgo1	wild type	sgo1-2E	ycg1-4A	DSgo1	wild type	sgo1-2E	ycg1-4A	DSgo1	wild type	sgo1-2E	ycg1-4A	DSgo1
180	75.5	78.5	83	52.3585	74	77	78	58	85	89.5238	86	70	78.1667	81.6746	82.3333	60.1195	5.96518	6.83886	4.04145	9.00971	3.444	3.94842	2.33333	5.20176

## Sheet: README
The detailed dots counting results are shown in sheets (repeat-1 to repeat-3). The calculation for percentage of cells with 2 SPB dots is highlighted in green.
In sheet 'All', mean values and standard errors were calculated and highlighted in green.
