# Supplementary material for: Molecular mechanism targeting condensin for chromosome condensation
Source: EMBO J. 2024 Dec 17;44(3):705–35. doi: 10.1038/s44318-024-00336-6 (PMC11791182; doi:10.1038/s44318-024-00336-6)
Supplement: Supplementary file 12 — Source data Fig. 7 [file 44318_2024_336_MOESM12_ESM.zip]

Archive with 7 entries (6 files):
- SD Figure7/
- SD Figure7/.DS_Store
- __MACOSX/SD Figure7/._.DS_Store
- SD Figure7/README.txt
- __MACOSX/SD Figure7/._README.txt
- SD Figure7/7E-H.csv
- __MACOSX/SD Figure7/._7E-H.csv
