# Supplementary material for: Molecular mechanism targeting condensin for chromosome condensation
Source: EMBO J. 2024 Dec 17;44(3):705–35. doi: 10.1038/s44318-024-00336-6 (PMC11791182; doi:10.1038/s44318-024-00336-6)
Supplement: Supplementary file 12 — Source data Fig. 7 [file 44318_2024_336_MOESM12_ESM.zip › SD Figure7/README.txt]

The first row: DSgo1 (Fig 7H, grey line), Sgo12A (Fig 7F, grey line), WT (Fig 7E, grey line), Ycg14A (Fig 7G, grey line); DSgo1notension (Fig 7H, black line), Sgo12Anotension (Fig 7F, black line), WTnotension (Fig 7E, black line), Ycg14Anotension (Fig 7G, black line)
Numbers below show Hi-C contact frequency.

The s_bp column means genomic distance (bp).
