# Supplementary material for: Molecular mechanism targeting condensin for chromosome condensation
Source: EMBO J. 2024 Dec 17;44(3):705–35. doi: 10.1038/s44318-024-00336-6 (PMC11791182; doi:10.1038/s44318-024-00336-6)
Supplement: Supplementary file 12 — Source data Fig. 7 [file 44318_2024_336_MOESM12_ESM.zip › SD Figure7/7E-H.csv]

	s_bp	DSgo1	Sgo12A	WT	Ycg14A	DSgo1notension	Sgo12Anotension	WTnotension	Ycg14Anotension
0	0
1	1000
2	2000	0.025240979470131025	0.027659224040372434	0.027427613921960463	0.026213640094606257	0.026465682295634018	0.032833786388580775	0.033313751328538484	0.032875615940550794
3	3000	0.018011451829350246	0.021692212074600762	0.021462665186009953	0.019377836079253384	0.018521793568761397	0.02198079724586452	0.022486617243020642	0.02201316409427946
4	4000	0.01415431502615276	0.017823162016674644	0.017611174405906323	0.015534605613977433	0.014220891224412157	0.016609536734280776	0.016850757064231756	0.016603654744257606
5	5000	0.011875145675223572	0.015261820877951311	0.015055919413089374	0.013192279184991385	0.011704344591516662	0.013684408057718334	0.013706997648069026	0.013620422260824834
6	6000	0.010340605785029015	0.013455098226743706	0.013247558836003929	0.011596931015089566	0.010022841296953446	0.011807374022809925	0.0116947987527503	0.011675875009944143
7	7000	0.009226350770816707	0.012104349551688761	0.011889871858894296	0.010423527625702788	0.00880986430521466	0.010468935102079677	0.010267766008840967	0.010281382093282533
8	8000	0.008371591468388777	0.01104892063970287	0.010824485925542278	0.00951057143549712	0.007888794579462653	0.009444017646934037	0.009184437186114952	0.009219574911155073
9	9000	0.007686513107108028	0.010193845509201872	0.009960207589195033	0.008769881180341648	0.007157493717662357	0.008620110861002853	0.008324929592218111	0.008374350753872984
10	10000	0.007118313629328922	0.009479026911177397	0.009239362255741306	0.008148911836735493	0.006554734760350367	0.007934247855505384	0.007619442812860847	0.007677701251400493
11	11000	0.006634040972918981	0.008865009719839851	0.008622994413818188	0.007614061010722106	0.006043546554837268	0.00734711991008284	0.007022543437035176	0.007087320378460732
12	12000	0.006212010910024417	0.008325665957240437	0.00808434580323333	0.007143165119142547	0.0056009992263985385	0.006832765344780592	0.006504213021553389	0.006575704730658927
13	13000	0.005837629384738708	0.007843646895684765	0.007605096810564347	0.006721545047397064	0.005212139000583745	0.006373986587049962	0.006045150293486972	0.006124490544375932
14	14000	0.005500994178346219	0.007407256190851312	0.007172707516397443	0.006339410572352746	0.004866605016176007	0.005959508733035701	0.0056330804021866585	0.00572117926568864
15	15000	0.005195240567540082	0.007008320164763124	0.0067784686458374	0.005990014780023644	0.004556798623164157	0.005581840378777189	0.005259928998903362	0.005357041410875216
16	16000	0.004915461703115434	0.006640920075967669	0.0064162227963629635	0.005668504704662345	0.0042769620356619955	0.005235818047181105	0.004920058104020908	0.005025821576400492
17	17000	0.0046580021589844815	0.006300618107263603	0.006081491738306146	0.005371218104898816	0.004022648313426938	0.00491765611900791	0.004609248065835591	0.00472288852227945
18	18000	0.004420012113062457	0.005983972430060412	0.005770881739801713	0.005095262940290253	0.003790366190500709	0.004624370509352869	0.004324136022787019	0.004444673666873552
19	19000	0.0041992095052719	0.005688269141372437	0.005481734166853332	0.004838302985017396	0.0035773568683061373	0.004353495129188045	0.004061951880586401	0.004188350792397164
20	20000	0.003993733060119027	0.005411341973743578	0.005211900886839456	0.0045984231465119995	0.003381416367088043	0.004102929765563981	0.003820367439559582	0.0039516274256985884
21	21000	0.0038020186645842217	0.00515140697249288	0.004959566032974644	0.004374005160357783	0.0032007284269413624	0.0038708242462279626	0.0035973695097272405	0.0037325745090747028
22	22000	0.0036227499784949988	0.0049069895369062925	0.004723178329814587	0.0041636785394702745	0.0030337759505049407	0.003655549407837407	0.0033912164377544306	0.0035295528107423535
23	23000	0.0034548003006643594	0.004676841182916824	0.004501382083100791	0.003966259066571253	0.0028792546707619195	0.003455652691831353	0.0032003802279434767	0.003341136319157091
24	24000	0.003297198191206279	0.004459889729295722	0.004292983124454256	0.0037807134911474185	0.0027360228926712805	0.003269836262471961	0.0030235141944697265	0.0031660692055755185
25	25000	0.0031490918470231184	0.004255190496690714	0.004096913650296924	0.00360612297170862	0.0026030592468004625	0.0030969282095971045	0.0028594160374420673	0.0030032247742392795
26	26000	0.0030097333892870884	0.00406190585405138	0.003912221622131903	0.0034416694208365657	0.002479446555022371	0.0029358732438334338	0.0027070120096889206	0.00285158978253034
27	27000	0.002878459870238383	0.0038792815249530264	0.0037380535394557386	0.003286617712897202	0.0023643566911136136	0.002785717418089943	0.0025653367407143914	0.002710247018627376
28	28000	0.0027546759315401834	0.003706626532868817	0.0035736374625605603	0.0031402996416247243	0.0022570371499411445	0.0026455914837810227	0.0024335124508644335	0.0025783586638341606
29	29000	0.0026378469252151143	0.0035433070465298905	0.0034182776236443813	0.0030021090178298598	0.0021568084575296115	0.002514705971346345	0.002310741258354919	0.00245516227508663
30	30000	0.002527492299046564	0.0033887408703174	0.00327134801998754	0.002871496561647353	0.0020630606669649956	0.002392345313362005	0.002196297625352782	0.0023399660999617006
31	31000	0.002423171971804976	0.0032423827766726913	0.003132276028292951	0.0027479562037835857	0.001975241745700134	0.0022778528094405002	0.002089512928135749	0.0022321354502904188
32	32000	0.0023244862763878073	0.0031037275602197184	0.0030005428880261744	0.0026310264168289124	0.0018928578556337908	0.002170630894528599	0.0019897758976768435	0.0021310937132842152
33	33000	0.002231071001973999	0.0029723062986222737	0.00287567742317642	0.002520285517727877	0.0018154684132563172	0.0020701359673771375	0.0018965283551867552	0.0020363177385876925
34	34000	0.002142588524944398	0.0028476772188992887	0.002757244448028918	0.0024153421619421533	0.0017426759046063165	0.001975867243153518	0.0018092553985621649	0.0019473273312463095
35	35000	0.0020587281592454143	0.002729428447380286	0.0026448450431731853	0.0023158361737986503	0.0016741246191211835	0.0018873669673997342	0.0017274865888157337	0.0018636854434115964
36	36000	0.001979205269717126	0.002617178780648451	0.0025381151861136294	0.002221437812725817	0.0016094977561629652	0.0018042187943720018	0.0016507953080051522	0.0017849965106716298
37	37000	0.0019037524960427085	0.0025105674492770106	0.002436713960653182	0.0021318376741809764	0.0015485069198701757	0.0017260366876843017	0.0015787885112441274	0.0017108956069082385
38	38000	0.0018321225241618665	0.0024092591087533787	0.0023403269658221425	0.0020467499289238502	0.0014908926549577677	0.00165246727459517	0.0015111092912197528	0.0016410505101486217
39	39000	0.001764087111494132	0.0023129434021900816	0.0022486647298209867	0.001965911150299952	0.0014364217729209278	0.0015831882447280181	0.0014474353419047317	0.0015751598472871287
40	40000	0.0016994304616020587	0.0022213267011599275	0.0021614538857250626	0.001889072500968526	0.001384879326235027	0.001517899415500874	0.0013874700177524614	0.001512944428412973
41	41000	0.0016379524044189862	0.0021341367948766164	0.0020784411016514267	0.0018160033310717371	0.001336070145917668	0.001456325804325492	0.0013309448412495485	0.0014541498822258454
42	42000	0.0015794654388718926	0.00205111912138275	0.001999389080976394	0.0017464876276960344	0.0012898148366728508	0.0013982133499970506	0.001277614808143018	0.0013985423898612709
43	43000	0.00152379583523851	0.001972038338246218	0.0019240778905915434	0.0016803252074630067	0.0012459497761291769	0.0013433294696401261	0.0012272582913947006	0.0013459089971956481
44	44000	0.0014705306716337467	0.0018961628243566713	0.001851845686529409	0.001616952552610413	0.001204226462328391	0.001291304730045043	0.001179528631177729	0.001295888818179921
45	45000	0.0014202626736856603	0.0018248150301103572	0.0017838585165178248	0.0015573148843823876	0.0011647916200915585	0.0012423971683243496	0.001134666327666269	0.0012487900710673537
46	46000	0.0013718986567118508	0.001755840181517517	0.0017181920250010708	0.0014998134907848297	0.0011271581705690407	0.0011958500745665194	0.0010919661506623517	0.001203828148788201
47	47000	0.001326169383140336	0.0016908730944547134	0.0016562783071591327	0.0014456044771127866	0.0010915113413928026	0.001151992585582518	0.001051740192804732	0.00116140060977549
48	48000	0.0012821627409260606	0.0016280686965898141	0.0015964823624678834	0.0013933429581925293	0.0010574767848839112	0.0011102319113806412	0.001013435601255465	0.0011208747364289888
49	49000	0.0012404792709816074	0.001568821008839284	0.001540012412494461	0.0013439908558928353	0.0010251728817365876	0.001070800069445991	0.0009772734016239646	0.0010825555102716093
50	50000	0.0012003563481370221	0.001511551381780174	0.0014854776688136722	0.0012964162934587511	0.0009943136452456403	0.0010332355212941573	0.0009428274286237804	0.0010459363846309488
51	51000	0.0011622877303919881	0.001457445304354686	0.0014338975257370474	0.0012514185984158917	0.000964967201728048	0.0009976940821978678	0.0009102421663891786	0.001011244855203882
52	52000	0.0011256353643078589	0.001405154473049195	0.0013840886585297966	0.0012080457066513085	0.0009369164281628512	0.0009638197684601312	0.0008791958983961434	0.0009780793399880089
53	53000	0.0010908044125511448	0.001355682983698043	0.0013369100360629458	0.001166959919954673	0.0009101923960929407	0.0009317084294339224	0.0008497701011198749	0.0009466026472615929
54	54000	0.0010572605223365147	0.0013078808292145928	0.001291354279701564	0.0011273606048847916	0.0008846307383380335	0.000901088241253121	0.0008217273696670308	0.000916499345647817
55	55000	0.0010253356483664734	0.0012625956065402514	0.0012481446388323309	0.0010897951905483488	0.00086023647947773	0.0008720089116605763	0.000795099500821311	0.0008878797508219096
56	56000	0.0009945839286817366	0.00121885029700266	0.0012064257048931151	0.0010535929260623207	0.0008368870195713743	0.0008442674979851931	0.000769717992511831	0.0008605003846699016
57	57000	0.0009652746344979788	0.0011773552319600698	0.0011668031092406292	0.0010192025486192562	0.0008145679942503882	0.0008178765216692727	0.0007455747423358993	0.0008344277934963466
58	58000	0.0009370375849196239	0.0011372838360119693	0.001128552746460143	0.0009860647221940396	0.0007931899259618569	0.0007926892402717181	0.0007225567469604362	0.000809477931266455
59	59000	0.0009100883332721919	0.0010992267760570492	0.001092178458633338	0.0009545435342961165	0.0007727241504703656	0.0007686885551922829	0.000700624875810127	0.0007856817026273564
60	60000	0.0008841206086967229	0.0010624866287839304	0.0010570683471321082	0.0009241741169662132	0.0007531068279749754	0.0007457724909392195	0.0006797093385146954	0.0007629027385631837
61	61000	0.0008593049088380441	0.0010275517164125886	0.0010236396403646465	0.00089524926062447	0.0007342995910545854	0.0007239016580661428	0.0006597486184150482	0.0007411445442846798
62	62000	0.0008353905636592366	0.0009938373775976485	0.0009913783630438912	0.0008673859859303626	0.0007162598595708299	0.0007030112729376751	0.000640707616720196	0.0007203101780962197
63	63000	0.0008125086064459533	0.0009617424536106655	0.0009606259378578818	0.0008408151838585082	0.0006989414398755417	0.000683043703240588	0.0006225077903666573	0.0007003809569041177
64	64000	0.0007904553552259364	0.0009307785125439528	0.0009309518705519085	0.0008152231199535665	0.0006823183881904348	0.0006639635215041771	0.0006051402093550559	0.000681290910869555
65	65000	0.0007693288355691855	0.0009012686551769733	0.0009026334632218942	0.0007907888975351093	0.0006663393184550548	0.000645699899590832	0.0005885153068105766	0.0006630052108339312
66	66000	0.0007489658644875332	0.000872807509944563	0.0008753123680527529	0.000767258194128731	0.0006509920315575301	0.0006282413225866357	0.0005726443421213234	0.0006454828224665516
67	67000	0.000729436065668577	0.0008456531100304425	0.0008492106557093048	0.0007447659165350061	0.0006362211285943055	0.0006115068076500122	0.0005574305033951639	0.0006286766998151321
68	68000	0.0007106108061313632	0.0008194711828927535	0.0008240318151594334	0.0007231082573560387	0.0006220255700222511	0.0005955039175337053	0.0005429000991310984	0.0006125654851473525
69	69000	0.0006925356919596791	0.000794464551127354	0.000799950944567963	0.000702382943735778	0.0006083471204239345	0.0005801443701386336	0.0005289523789870655	0.0005970934173005471
70	70000	0.0006751108989701662	0.0007703587987337898	0.0007767236160765887	0.0006824282934392117	0.0005951932973476303	0.0005654501835307301	0.0005156240446453546	0.0005822539735934921
71	71000	0.0006583624643061762	0.0007473110179433459	0.0007544860008621203	0.0006633116773977562	0.0005825044802939038	0.0005513287761733593	0.000502813540599056	0.0005679860599797235
72	72000	0.0006422151722285606	0.000725098017340974	0.0007330383663945677	0.0006449072456329801	0.0005702952288505369	0.0005378136447656705	0.0004905650621680395	0.0005542948970599388
73	73000	0.0006266785318226624	0.0007038381607574687	0.0007124837807447261	0.000627256877962469	0.0005585050451449193	0.0005248094548459441	0.00047877779306728524	0.0005411158450569782
74	74000	0.0006116979757812863	0.0006833515941346189	0.0006926604244472651	0.0006102647873407064	0.0005471539856181477	0.0005123583918847274	0.0004675009007743697	0.0005284631143811452
75	75000	0.0005972694722869219	0.0006637244482846679	0.0006736437167584524	0.0005939519213298261	0.0005361813892705196	0.0005003639725145834	0.0004566356945175967	0.0005162701789021905
76	76000	0.0005833551584836359	0.0006448126699577167	0.0006553032198769191	0.0005782470011703741	0.0005256110979346677	0.0004888742432348189	0.00044623389477532006	0.0005045575614435523
77	77000	0.0005699405957379617	0.0006266765186259558	0.0006376921198272608	0.0005631545801628809	0.0005153833166385364	0.0004777934216813328	0.0004362004122658299	0.0004932586167284709
78	78000	0.00055700215527187	0.0006092026033467601	0.0006207070319258476	0.0005486242595578911	0.0005055249715197832	0.0004671740525666209	0.0004265885684086261	0.0004823989673720384
79	79000	0.0005445166998225788	0.0005924293112363978	0.0006043821648796909	0.0005346468569189448	0.0004959772130506282	0.0004569215213012757	0.0004173069619118696	0.0004719122215680275
80	80000	0.000532471766888167	0.0005762681981527409	0.000588636234942391	0.000521188667514366	0.00048676870260255876	0.0004470908118133098	0.00040840898124928026	0.00046182727015569783
81	81000	0.0005208379830024363	0.0005607405829583541	0.00057348857057462	0.0005082301842884935	0.0004778423957372073	0.0004375898283988058	0.00039980775936632586	0.00045207913975461606
82	82000	0.0005096122031471231	0.0005457791717732788	0.0005588768059127662	0.0004957517534367051	0.00046922818453615705	0.0004284750901350822	0.0003915563107515517	0.00044269927097899
83	83000	0.0004987600886898326	0.0005313911223243896	0.00054480774339177	0.00048372544124341676	0.0004608708806355659	0.0004196572686291527	0.0003835721101435275	0.0004336242084528273
84	84000	0.0004882859697607691	0.0005175267072273568	0.0005312348824389511	0.00047214310968704656	0.00045280097025373874	0.000411193441258592	0.00037590729993988476	0.0004248871439449431
85	85000	0.000478151896304561	0.0005041817461602171	0.0005181548470164945	0.00046097030015834745	0.0004449653803070225	0.0004029974770479155	0.0003684836670589569	0.0004164264226487014
86	86000	0.00046836777784742576	0.0004913205627422345	0.0005055339607580691	0.0004502078534686671	0.000437394412638394	0.00039512590922156503	0.0003613518282193045	0.0004082760418514201
87	87000	0.0004588935364334656	0.00047893050758644973	0.0004933611136115386	0.0004398167874762066	0.0004300375736279472	0.00038749645142894775	0.00035443809951793534	0.00040037666431877716
88	88000	0.0004497514368703182	0.0004669891913856416	0.00048161482472446895	0.00042981312266572943	0.00042293450369636465	0.00038018147617608305	0.00034780629746246876	0.0003927745170820893
89	89000	0.000440891707561437	0.0004554755447576969	0.00047027623151729773	0.00042014620732719256	0.00041602704598324306	0.00037308492441182967	0.0003413714319689135	0.00038540019015834235
90	90000	0.0004323025994285404	0.0004443697003902308	0.00045932683795133037	0.0004108011104319515	0.0004093077053150775	0.0003661979284208363	0.00033512553942437596	0.0003782444101090733
91	91000	0.00042401865303197633	0.0004336661978445969	0.0004487610699249232	0.00040181019278828474	0.0004028232850838318	0.0003596050142475603	0.000329142448909943	0.00037136375342923484
92	92000	0.000415981401589329	0.0004233333015791421	0.0004385498688214821	0.00039311111779511044	0.00039651079096968085	0.0003532009209040128	0.0003233298285677051	0.00036468142666916273
93	93000	0.0004081809354066371	0.0004133543575788045	0.00042867767355640995	0.0003846913926089097	0.0003903638692699041	0.0003469782752826798	0.00031768104667036825	0.00035818964944075933
94	94000	0.00040065558926954346	0.0004037378367537897	0.00041915244598634654	0.0003765912568819001	0.00038442652750206064	0.0003410168973348324	0.00031226558218382805	0.00035194379092890843
95	95000	0.00039334643189084095	0.0003944432838596644	0.0004099363358084678	0.0003687447112597364	0.0003786408978797822	0.00033521941151317644	0.0003069982872272348	0.00034587122221803156
96	96000	0.00038624507381802836	0.0003854566980864693	0.00040101621393647604	0.0003611412710674779	0.00037300156737757887	0.0003295796571836239	0.0003018736114086475	0.0003399653863550311
97	97000	0.0003793918719112955	0.00037679665587993276	0.0003924101146661919	0.0003538263952095622	0.00036754953042934915	0.0003241724337549534	0.0002969568605842441	0.000334280039236918
98	98000	0.0003727287007713523	0.00036841703272642005	0.00038407415942655397	0.0003467324455226142	0.00036223188545969495	0.00031890802794687763	0.00029216939676596584	0.000328746629845636
99	99000	0.0003662484317241487	0.0003603060242851224	0.00037599724008819047	0.00033985059609189535	0.000357043998533343	0.0003137812673763883	0.0002875065525247071	0.00032335960879753713
100	100000	0.0003599922254000956	0.00035248948851717554	0.0003682048029548592	0.0003332295530984794	0.0003520238519642416	0.00030886188922767333	0.00028302969314761273	0.00031817089326366887
101	101000	0.00035390355480528204	0.00034491779317196754	0.0003606490084246159	0.00032680147416086524	0.00034712319593633315	0.0003040674422628026	0.00027866605756509836	0.0003131158329306295
102	102000	0.0003479763406039884	0.0003375809573935945	0.00035332043255681313	0.00032055890754813075	0.00034233804503317595	0.00029939356343214866	0.0002744117032875561	0.0003081897122544098
103	103000	0.00034225169690484065	0.00033051000177776175	0.00034624983332687444	0.00031455231025217227	0.00033770347550996426	0.00029490503824076324	0.00027032426684372074	0.0003034424660019433
104	104000	0.00033667518656962296	0.00032365334384907744	0.0003393870109210478	0.00030871468035556656	0.0003331755242033206	0.0002905262044339885	0.00026633632997517375	0.00029881315970125714
105	105000	0.000331241606769578	0.00031700252097500265	0.0003327239488098559	0.00030303970785787665	0.0003287507482033957	0.0002862533648887958	0.0002624445484286275	0.00029429777104625127
106	106000	0.00032599147486709576	0.00031059215697112907	0.000326295092667003	0.00029757849758638665	0.0003244615196738885	0.00028214657133158674	0.00025870302690603664	0.0002899441936416617
107	107000	0.00032087269025420263	0.00030436980227113296	0.0003200490832734957	0.0002922656095212305	0.0003202677445002476	0.00027813643411379174	0.0002550492317055075	0.00028569499711657916
108	108000	0.0003158807849396515	0.0002983282620941908	0.0003139790834305695	0.00028709568501993993	0.00031616643584172306	0.000274219806596984	0.00025148031460619006	0.0002815467380504644
109	109000	0.0003110553079973784	0.0002925045794478321	0.00030812192945069996	0.0002821196372731591	0.0003121874824981654	0.000270452263575777	0.00024804700589910926	0.0002775452305784069
110	110000	0.0003063466118490669	0.0002868462203890405	0.00030242604300195476	0.00027727410683155905	0.0003082942602640435	0.0002667701858161891	0.0002446912867149799	0.0002736363645675825
111	111000	0.0003017508468034467	0.00028134705204615264	0.0002968855776670257	0.0002725545300145429	0.00030448416753777683	0.00026317088379312654	0.0002414107219215387	0.0002698171819792389
112	112000	0.0002973063720714781	0.00027604565739736267	0.0002915387550522208	0.0002680110209427713	0.0003007848625599497	0.0002597057415601199	0.00023825281935342026	0.0002661314221757628
113	113000	0.0002929659993450164	0.0002708899580773852	0.00028633448004445174	0.00026358263667621197	0.00029716278923547473	0.00025631642136886024	0.00023516374846964963	0.00026252810606176564
114	114000	0.000288726401058414	0.0002658747132709303	0.0002812677407277749	0.00025926547967289294	0.0002936156729106908	0.0002530006149520366	0.0002321414195669105	0.00025900468417738983
115	115000	0.0002846246459305462	0.0002610394174782013	0.00027637740558876793	0.00025510845646732757	0.00029016920409459957	0.00024980583164254045	0.00022923027842009264	0.000255602866513603
116	116000	0.0002806159231197491	0.00025633278854612267	0.0002716133417910436	0.00025105321825290647	0.00028679250743536176	0.0002466785305304539	0.00022638037764139744	0.0002522746054011703
117	117000	0.00027669734757382146	0.0002517503372805032	0.00026697124212156625	0.0002470964272695752	0.000283483587043578	0.00024361672273365823	0.00022358991751594753	0.00024901769661422933
118	118000	0.00027290449586907635	0.0002473317673719123	0.0002624898403359057	0.00024328531558378432	0.00028026629421275105	0.00024066420798937708	0.00022090030854437744	0.00024587173513248087
119	119000	0.00026919498827865894	0.0002430270623639259	0.00025812053589774727	0.0002395644070990004	0.00027711220559203904	0.0002377719418307405	0.00021826534351229346	0.0002427915663382342
120	120000	0.0002655663158997986	0.00023883236776960285	0.0002538596178171599	0.00023593083548663807	0.00027401956391027147	0.00023493820390131173	0.00021568346691192524	0.00023977527859112032
121	121000	0.00026205264524998217	0.00023478734614860866	0.0002497453789053732	0.00023243007540317862	0.00027101067962129893	0.00023220345971751107	0.00021319328109203165	0.00023686049521262682
122	122000	0.00025861381221479996	0.00023084328607991589	0.0002457308628592179	0.00022900943559471434	0.00026805919349265594	0.00022952266621163034	0.00021075198837046004	0.00023400470003363065
123	123000	0.00025524762882753936	0.000226996870746207	0.0002418128645827418	0.0002256664479974714	0.0002651635534539668	0.00022689432980508862	0.0002083582397019547	0.00023120623031351313
124	124000	0.0002519867907819288	0.00022328732743210234	0.0002380288262060678	0.0002224446302075244	0.0002623446713309064	0.00022435579303521812	0.00020604792720717278	0.00022850073596108713
125	125000	0.0002487933031778763	0.00021966747488785993	0.00023433368796013705	0.0002192941373622958	0.0002595780386125696	0.0002218657075367263	0.00020378148172358465	0.00022584825203851252
126	126000	0.0002456652526799304	0.00021613445278651338	0.00023072467490238116	0.00021621283863963592	0.0002568622803589084	0.0002194227719470369	0.00020155772930170084	0.0002232473281533305
127	127000	0.0002426338665681782	0.00021272678287876818	0.0002272381246448774	0.00021324220890741273	0.00025421706815218105	0.00021706144441709373	0.00019940999179461172	0.00022073168906623227
128	128000	0.00023966322433827486	0.00020939893864002334	0.00022383099031528055	0.00021033521560651967	0.00025161952485505863	0.0002147437513486271	0.00019730171718501758	0.00021826379609939128
129	129000	0.00023675164836575263	0.00020614844820456116	0.00022050086356316192	0.00020749001420085583	0.0002490684290056486	0.00021246855490665532	0.00019523188049830716	0.00021584238055942292
130	130000	0.00023393409027746558	0.0002030196525301279	0.00021728904090985928	0.00020475279370917848	0.00024658557219209943	0.00021027295331869244	0.00019323652568416748	0.00021350470997592912
131	131000	0.000231171270938523	0.00019996177688205027	0.00021414807903180638	0.00020207224507758935	0.00024414620868702793	0.00020811660574113116	0.00019127662120759902	0.00021120998120538237
132	132000	0.0002284617211220856	0.00019697269059304237	0.00021107589138589445	0.00019944677567334228	0.00024174925324327493	0.00020599851869454192	0.00018935127378329165	0.00020895708658751167
133	133000	0.00022580402176426167	0.00019405034248893164	0.00020807046804302277	0.00019687484922736122	0.00023939365563998763	0.00020391773111463475	0.0001874596191741102	0.00020674495513434572
134	134000	0.0002232357578101764	0.00019124350226012792	0.0002051766671319755	0.00019440575640777103	0.00023710277168418744	0.00020191267254314772	0.00018563912916825734	0.00020461317281154272
135	135000	0.00022071547586052524	0.00018849768023127943	0.00020234418169158403	0.0001919856437508331	0.00023485059978358731	0.00019994201786320255	0.00018384965772403952	0.00020251897750641547
136	136000	0.00021824193394184634	0.00018581111254617727	0.00019957127265924447	0.00018961318751263906	0.00023263620622660446	0.0001980049284186103	0.00018209045238907007	0.00020046143537818628
137	137000	0.00021581393104180794	0.0001831820987956777	0.00019685626259094706	0.0001872871091024635	0.00023045868646629771	0.00019610059196225094	0.00018036078431719175	0.0001984396424247451
138	138000	0.00021346644307583955	0.00018065693718378944	0.00019424121097784256	0.00018505293008116123	0.00022833979109777958	0.00019426354043114026	0.0001786944138783953	0.00019649002249932406
139	139000	0.00021116116390367247	0.0001781844423019958	0.00019167940506218745	0.00018286124715225576	0.00022625546634607552	0.00019245677669728453	0.00017705530485325269	0.00019457342740050677
140	140000	0.0002088970390597648	0.0001757631485499634	0.00018916938923609276	0.00018071095492788663	0.00022420490550961318	0.00019067958885087227	0.0001754428199032482	0.00019268906611945817
141	141000	0.00020667304769987678	0.0001733916411840631	0.00018670975769556654	0.00017860098439095997	0.00022218732629349517	0.000188931286640557	0.00017385634100015233	0.00019083617206215887
142	142000	0.00020452165871996233	0.00017111358234775164	0.0001843397859364698	0.00017657324980389097	0.0002202230627070019	0.0001872429625085358	0.0001723263001013207	0.00018904818913592338
143	143000	0.00020240752783608673	0.00016888112627483088	0.00018201621353224163	0.0001745825256397243	0.00021828976674871902	0.00018558141540304802	0.00017082032057033178	0.0001872893299760833
144	144000	0.0002003297559777993	0.00016669305067582704	0.00017973781705728787	0.00017262788459747861	0.00021638673872524978	0.00018394603780764364	0.00016933785969803247	0.00018555892147364153
145	145000	0.00019828747181075267	0.000164548174201043	0.00017750341353631774	0.00017070842883141644	0.00021451329946454946	0.000182336240080053	0.00016787839067139708	0.0001838563106061116
146	146000	0.00019631070918103271	0.0001624873799622894	0.00017534952307342902	0.00016886261357712152	0.00021268848881463617	0.00018078005691916907	0.00016646935486431207	0.0001822121144471337
147	147000	0.00019436694573661518	0.00016046619905666615	0.00017323620485136556	0.00016704915264880647	0.00021089149922988077	0.0001792476423672486	0.00016508164284421506	0.00018059369541578745
148	148000	0.00019245541169983662	0.00015848360825347478	0.00017116242635875794	0.0001652672645708552	0.00020912172158905163	0.0001777384753778128	0.00016371479011543347	0.00017900047812713035
149	149000	0.0001905753602877293	0.00015653861742360333	0.00016912718809584227	0.00016351619185119855	0.00020737856410243304	0.00017625204974400346	0.00016236834534757308	0.0001774319038112137
150	150000	0.00018875454439525754	0.00015466935261277884	0.00016716441825223908	0.00016183118127434441	0.00020567991999421477	0.00017481374584878902	0.00016106712894555994	0.0001759159824815739
151	151000	0.0001869630510340571	0.00015283460819850528	0.000165237242729879	0.00016017455836705926	0.0002040063381688922	0.00017339661961771017	0.00015978488296389067	0.00017442295678229565
152	152000	0.0001852002184609669	0.00015103352435324015	0.00016334478667536152	0.00015854566159603	0.00020235728652312382	0.00017200022205666682	0.0001585212079297636	0.00017295233269528618
153	153000	0.0001834654040883185	0.00014926526813130816	0.00016148620230159547	0.00015694384905937046	0.00020073224765216707	0.00017062411656107226	0.00015727571533658563	0.00017150363001812248
154	154000	0.0001817841342146909	0.00014756513539879957	0.00015969287124207964	0.00015540129669341568	0.00019914801022281436	0.0001692912967830766	0.00015607086339698326	0.00017010237890875956
155	155000	0.00018012900455573107	0.00014589518423749104	0.00015793087036132931	0.00015388374326234526	0.00019758640917437296	0.00016797741428183435	0.00015488295072289333	0.00016872153550015714
156	156000	0.00017849944394558655	0.00014425468927721012	0.00015619945543759653	0.00015239062623787294	0.00019604697813494515	0.0001666820803990151	0.0001537116321655314	0.00016736067377075557
157	157000	0.0001768948972522155	0.0001426429470791785	0.00015449790454454449	0.00015092139924632864	0.00019452926324848029	0.00016540491687603765	0.00015255657176110638	0.00016601937924707653
158	158000	0.00017533880405115718	0.00014109250383481208	0.00015285520990711678	0.00014950539520230962	0.00019304903579640687	0.00016416682598437542	0.00015143815526156329	0.0001647208960046866
159	159000	0.00017380608801837314	0.0001395685362502743	0.00015124018068930382	0.0001481114852986872	0.00019158930465278413	0.0001629457264414729	0.00015033491704612883	0.00016344066519047537
160	160000	0.00017229625422378797	0.0001380704299436598	0.00014965218133266558	0.00014673918907034394	0.00019014965976329304	0.00016174128038281622	0.00014924655759676887	0.00016217831784457162
161	161000	0.00017080882122107324	0.0001365975885091952	0.00014809059472809148	0.00014538803941541617	0.00018872970177164424	0.0001605531587177873	0.00014817278512867897	0.00016093349470905295
162	162000	0.00016936525619076182	0.00013517987813900357	0.0001465821426290762	0.00014408471693158612	0.00018734423410238888	0.0001594004018741486	0.0001471321438685709	0.00015972731638076148
163	163000	0.00016794266259051457	0.0001337854710048559	0.0001450981972545126	0.0001428009910876156	0.00018597736964192561	0.0001582629395283471	0.00014610514796443066	0.00015853751776627602
164	164000	0.00016654060988368456	0.00013241384460217233	0.00014363821375240837	0.00014153644969908566	0.0001846287467519145	0.00015714047678111825	0.0001450915364146429	0.0001573637779765925
165	165000	0.00016515867892525376	0.0001310644912311748	0.00014220166260660752	0.00014029069169337868	0.00018329801297200236	0.00015603272617119833	0.00014409105476081906	0.00015620578431455685
166	166000	0.00016381654047153767	0.0001297647722939751	0.00014081318656184138	0.00013908799419235928	0.00018199909043415893	0.00015495710856378592	0.0001431206488520055	0.0001550827396533695
167	167000	0.00016249327176860967	0.0001284856327343442	0.00013944648539809273	0.00013790273821669667	0.00018071709133115062	0.00015389529940736186	0.00014216254793482624	0.00015397444171871052
168	168000	0.00016118849689319517	0.0001272266263818397	0.00013810109028758138	0.00013673456864639073	0.0001794516958008971	0.0001528470403304302	0.00014121652368926144	0.00015288061029578912
169	169000	0.00015990184958897044	0.00012598731931702566	0.00013677654520605548	0.00013558313964781007	0.00017820259188280668	0.00015181207929548457	0.00014028235335725723	0.0001518009721200374
170	170000	0.00015865129830655613	0.00012479264991349838	0.00013549549502546261	0.00013447047480710537	0.00017698283691947421	0.00015080635925849442	0.00013937553542021051	0.0001507529414959153
171	171000	0.00015741777619129613	0.00012361621655038548	0.00013423385157170192	0.00013337338696610857	0.0001757785117251521	0.00014981314215425256	0.00013847984658048483	0.0001497182298599748
172	172000	0.0001562009537872957	0.000122457636646035	0.00013299120992347406	0.00013229156885860674	0.0001745893325842732	0.00014883220078731687	0.0001375950863626784	0.00014869659153377606
173	173000	0.000155000509878227	0.00012131653780632111	0.00013176717589594007	0.00013122472101846815	0.00017341502260715205	0.00014786331337962797	0.00013672105904029237	0.00014768778676380075
174	174000	0.0001538348726102131	0.00012021837481903267	0.00013058510695485178	0.0001301952396772038	0.00017226936095542125	0.0001469228918728117	0.00013587371674056531	0.00014670952060214353
175	175000	0.00015268460600979548	0.00011913636057084677	0.00012942032549685193	0.0001291796652668743	0.00017113776867631013	0.00014599378953645544	0.00013503643679107548	0.00014574328498485344
176	176000	0.00015154942128629148	0.0001180701673350491	0.00012827248206443925	0.0001281777320555985	0.00017001999406589754	0.00014507580660997655	0.00013420904321868808	0.00014478886447720087
177	177000	0.00015042903667446088	0.00011701947584690104	0.0001271412361955391	0.00012718918086015201	0.00016891579131931544	0.00014416874796649982	0.00013339136410432824	0.0001438460486971423
178	178000	0.0001493231772251236	0.00011598397503891624	0.0001260262561427948	0.00012621375884874046	0.00016782492036014596	0.00014327242297995356	0.00013258323146733705	0.00014291463216910944
179	179000	0.00014825026435995556	0.00011498887664647066	0.00012495096487088523	0.00012527362184360465	0.00016676157854954613	0.00014240334190319452	0.00013180070616850906	0.0001420121531991902
180	180000	0.0001471909736211518	0.00011400778849488861	0.0001238907624143668	0.00012434566694498415	0.00016571084191492724	0.0001415443304040181	0.00013102712046795636	0.0001411203535087116
181	181000	0.0001461450578112345	0.00011304043712962356	0.00012284535496938717	0.00012342966992897502	0.0001646724922401356	0.00014069521683632492	0.00013026232342124532	0.00014023904844466496
182	182000	0.00014511227555108014	0.00011208655590444643	0.00012181445603348847	0.00012252541190694322	0.0001636463162644905	0.00013985583340670957	0.00012950616744786104	0.00013936805754350857
183	183000	0.00014409239111194984	0.00011114588477571043	0.00012079778618530939	0.00012163267917014027	0.0001626321055437942	0.00013902601606740928	0.00012875850823826956	0.00013850720441374917
184	184000	0.00014310187711247697	0.00011024068321042866	0.00011981630691716684	0.0001207710417673001	0.00016164293919276973	0.00013822063154778313	0.00012803383949267294	0.00013767201051806654
185	185000	0.0001421234855560389	0.00010934770039162978	0.000118848057242583	0.00011992012883080189	0.00016066510178394907	0.00013742424009418594	0.0001273171439774067	0.00013684633881619245
186	186000	0.00014115700375110323	0.00010846670666833469	0.00011789278876281066	0.00011907974998345867	0.0001596984033754638	0.00013663669348705886	0.00012660829157522027	0.00013603003014801788
187	187000	0.00014020222385450088	0.0001075974779092228	0.00011695025904468834	0.0001182497192267652	0.00015874265820840753	0.00013585784672914597	0.00012590715497667537	0.00013522292885038964
188	188000	0.00013925894273572153	0.0001067397953413504	0.00011602023144643753	0.00011742985481744956	0.00015779768459296085	0.00013508755795867472	0.0001252136096049424	0.00013442488266208894
189	189000	0.00013834195359808466	0.00010591331182560481	0.0001151214671479731	0.00011663747294415071	0.00015687554690020107	0.00013433924775005507	0.00012454078109679615	0.0001336496666444233
190	190000	0.00013743579400293546	0.00010509753868184926	0.00011423435315368252	0.00011585457709784089	0.0001559636216524419	0.00013359899893610087	0.00012387509002487036	0.00013288297681524972
191	191000	0.0001365402800611513	0.00010429228183390249	0.00011335867831366895	0.00011508100468138929	0.00015506174288783064	0.0001328666829266345	0.0001232164237036401	0.00013212467526127605
192	192000	0.00013565523194699353	0.00010349735171360743	0.00011249423638340087	0.00011431659671643564	0.0001541697481916554	0.00013214217384164138	0.0001225646718042689	0.00013137462700650525
193	193000	0.0001347804737877435	0.0001027125631333299	0.00011164082588495675	0.00011356119774453019	0.00015328747860254895	0.00013142534844040756	0.0001219197262933653	0.00013063269993478558
194	194000	0.0001339293455774203	0.00010195525898623934	0.00011081522192677901	0.00011283014687661147	0.0001524260646281394	0.00013072833152882036	0.00012129349671999126	0.00012991114839735598
195	195000	0.0001330879268531035	0.00010120738916928222	0.00010999992129870672	0.00011210752460525145	0.00015157388311446776	0.00013003856648372637	0.00012067367868542339	0.00012919726150634718
196	196000	0.0001322560579063606	0.00010046878866956993	0.000109194743563844	0.0001113931912735388	0.000150730788521159	0.00012935594124398675	0.00012006017416896365	0.00012849091916159673
197	197000	0.00013143358245266225	9.973929618247202e-05	0.00010839951234407404	0.00011068701023532293	0.0001498966383291032	0.0001286803460401185	0.00011945288713843493	0.00012779200374481807
198	198000	0.00013062034754106916	9.901875400999499e-05	0.00010761405520874353	0.00010998884777543768	0.00014907129296280015	0.00012801167333609633	0.00011885172350000289	0.00012710040005603975
199	199000	0.0001298284172561218	9.832243882905562e-05	0.00010685333313436974	0.00010931228968333874	0.00014826500686304284	0.00012736086541932016	0.00011826748816723695	0.0001264270232828451
200	200000	0.00012904522191807728	9.763447386244406e-05	0.00010610176144965187	0.00010864325328994743	0.00014746709060139426	0.00012671660359334352	0.00011768903171637515	0.00012576056264251452
201	201000	0.00012827062222509642	9.695471797030653e-05	0.00010535918515774294	0.00010798161798750573	0.0001466774160919903	0.00012607878977583068	0.00011711626851858984	0.00012510091305009872
202	202000	0.0001275044817751415	9.628303308462866e-05	0.00010462545264080756	0.00010732726568932338	0.00014589585783336557	0.00012544732783231386	0.00011654911463150893	0.00012444797152957572
203	203000	0.00012674666699163197	9.561928412758938e-05	0.00010390041557009184	0.00010668008076492735	0.000145122292843834	0.0001248221235281063	0.00011598748775785639	0.00012380163716135006
204	204000	0.0001260081771686675	9.497697235013088e-05	0.00010319744793560044	0.00010605215236505679	0.00014436619867370048	0.00012421307982417613	0.00011544122460460227	0.00012317169075559448
205	205000	0.00012527756990137173	9.434208458175355e-05	0.00010250263915851904	0.00010543096354313032	0.00014361771227327515	0.0001236099643052029	0.00011490018657587172	0.0001225480067274578
206	206000	0.00012455472321331397	9.371449942374572e-05	0.00010181585543464558	0.00010481640961365836	0.00014287672053997562	0.00012301269077082344	0.0001143642985677524	0.0001219304927269617
207	207000	0.0001238395175954272	9.309409803888456e-05	0.00010113696578935607	0.00010420838801485305	0.0001421431125908666	0.0001224211746844707	0.00011383348691348617	0.00012131905820550787
208	208000	0.00012313183594448042	9.248076408534562e-05	0.00010046584200446361	0.00010360679825554788	0.0001414167797086407	0.0001218353331334148	0.00011330767934919062	0.00012071361437225166
209	209000	0.00012244174044431926	9.188641628671734e-05	9.981441130580235e-05	0.00010302240164081698	0.0001407064703964948	0.0001212641153642495	0.00011279582606155695	0.0001201229419614177
210	210000	0.0001217587790125653	9.129869792048804e-05	9.917028386435374e-05	0.00010244406728804517	0.0001400030938665209	0.00012069828317793236	0.00011228871171772349	0.00011953795862262589
211	211000	0.00012108284445112028	9.071750399791285e-05	9.853334360702383e-05	0.00010187170388919841	0.00013930654992093793	0.00012013776051319642	0.0001117862701881631	0.00011895858286018257
212	212000	0.00012041383167052013	9.014273167991826e-05	9.790347684386423e-05	0.00010130522193552804	0.00013861674027584444	0.00011958247273672702	0.0001112884365737724	0.00011838473472470357
213	213000	0.00011975163763875312	8.957428022320836e-05	9.728057220819287e-05	0.00010074453367383807	0.00013793356851584743	0.00011903234660977522	0.00011079514717730738	0.00011781633577665111
214	214000	0.00011910554717203678	8.902272068628759e-05	9.667530381463769e-05	0.0001001992750366623	0.00013726514225804808	0.00011849549819451194	0.00011031457731456196	0.00011726132611009433
215	215000	0.00011846593030548586	8.847710511509756e-05	9.607659684688412e-05	9.965948892454931e-05	0.00013660304882009522	0.00011796355693237716	0.00010983831779290426	0.00011671150021621219
216	216000	0.00011783269251651013	8.793734225194945e-05	9.548435015120773e-05	9.912509533990631e-05	0.0001359471991651062	0.00011743645545624441	0.0001093663101722899	0.00011616678590438409
217	217000	0.00011720574109173996	8.740334265401362e-05	9.48984645919192e-05	9.859601581767813e-05	0.00013529750591252567	0.00011691412763003711	0.00010889849707071368	0.00011562711231737213
218	218000	0.0001165849850842592	8.687501864907321e-05	9.431884300203828e-05	9.807217338909516e-05	0.00013465388329985672	0.00011639650852068895	0.00010843482214028583	0.00011509240990068885
219	219000	0.00011597986967118408	8.636264153681325e-05	9.375594315320644e-05	9.75630378299812e-05	0.00013402458040768744	0.00011589166407670394	0.0001079834785399993	0.00011457057480496878
220	220000	0.00011538063040502089	8.585560006285342e-05	9.319894430115359e-05	9.705884693412615e-05	0.00013340106549959463	0.00011539129434149379	0.00010753605702472294	0.0001140534669983011
221	221000	0.00011478718390125779	8.535381478866663e-05	9.264775818155645e-05	9.655953052972025e-05	0.0001327832593931609	0.00011489533958292134	0.00010709250591601054	0.00011354102245929837
222	222000	0.00011419944832879796	8.485720781069899e-05	9.210229824167466e-05	9.60650197522982e-05	0.0001321710843410011	0.00011440374113170671	0.00010665277444610957	0.00011303317831809392
223	223000	0.00011361734337418654	8.436570272396579e-05	9.15624795996394e-05	9.557524701463061e-05	0.0001315644639984385	0.00011391644135783198	0.00010621681273789998	0.00011252987283056023
224	224000	0.00011304079020681697	8.387922458666585e-05	9.102821900488775e-05	9.509014597744152e-05	0.00013096332339204703	0.00011343338364757451	0.00010578457178536274	0.0001120310453532148
225	225000	0.00011247929816580488	8.340759176215598e-05	9.050958546017646e-05	9.461889417532231e-05	0.00013037593892946742	0.00011296246531609708	0.00010536415092764383	0.00011154446011254313
226	226000	0.00011192306663786715	8.29406847291882e-05	8.99961871641755e-05	9.415205214307517e-05	0.00012979377628545205	0.00011249557736363485	0.0001049472542652454	0.00011106213205026835
227	227000	0.00011137202338728399	8.247843553728256e-05	8.948794845496372e-05	9.368955937638204e-05	0.00012921676623965184	0.00011203266769039047	0.00010453383685789377	0.00011058400532900366
228	228000	0.00011082609748264473	8.202077750656541e-05	8.898479509096659e-05	9.323135646273729e-05	0.000128644840788869	0.00011157368509563534	0.00010412385453302802	0.00011011002508542965
229	229000	0.00011028521926770654	8.156764519857e-05	8.848665421821185e-05	9.277738505706571e-05	0.0001280779331204336	0.00011111857925833653	0.00010371726386939061	0.0001096401374091225
230	230000	0.00010974932033302655	8.111897438782924e-05	8.79934543384775e-05	9.232758785798795e-05	0.0001275159775862761	0.00011066730071828269	0.00010331402218103633	0.0001091742893219312
231	231000	0.00010922720459642897	8.0683356254934e-05	8.751405988710548e-05	9.189012163983745e-05	0.00012696658377070685	0.00011022693066851858	0.0001029214739926089	0.00010871949536554391
232	232000	0.00010870981205855001	8.025194404889497e-05	8.703933115657698e-05	9.145660453388752e-05	0.00012642191487895763	0.00010979020387457048	0.00010253210335153492	0.00010826854828392075
233	233000	0.00010819707990850388	7.982467929354915e-05	8.656920291903717e-05	9.102698409801065e-05	0.00012588191017105752	0.00010935707468553262	0.00010214587100589955	0.00010782139916639706
234	234000	0.00010768894643548336	7.94015045720394e-05	8.610361113323222e-05	9.060120880757284e-05	0.00012534650994409975	0.00010892749821519395	0.00010176273835437684	0.0001073779999305563
235	235000	0.0001071853510048962	7.898236350320206e-05	8.564249291797002e-05	9.017922803554825e-05	0.00012481565551019811	0.0001085014303260307	0.00010138266743272435	0.00010693830330473999
236	236000	0.00010668623403511548	7.856720071857702e-05	8.518578652628149e-05	8.976099203314418e-05	0.0001242892891750009	0.0001080788276135964	0.0001010056209006122	0.00010650226281099876
237	237000	0.00010619979100445023	7.816357529619628e-05	8.474132758671353e-05	8.935379645803041e-05	0.00012377443554122507	0.000107666073878074	0.00010063830279070304	0.00010607626318532593
238	238000	0.00010571760015612571	7.7763709847273e-05	8.430104442546196e-05	8.89501509763645e-05	0.00012326386900012194	0.0001072566244340355	0.00010027385866287748	0.00010565375047113006
239	239000	0.00010523960668716792	7.736755376735288e-05	8.38648805111749e-05	8.855000991490054e-05	0.00012275753606490284	0.00010685043911149622	9.99122540960213e-05	0.0001052346816554317
240	240000	0.00010476575672627895	7.697505734097263e-05	8.34327803100596e-05	8.815332837582261e-05	0.00012225538413618322	0.0001064474783941882	9.955345522301965e-05	0.0001048190144328698
241	241000	0.00010429599731419858	7.658617172241948e-05	8.300468926421671e-05	8.776006222041712e-05	0.00012175736148363712	0.00010604770340625145	9.91974287195788e-05	0.00010440670719117215
242	242000	0.00010383027638455972	7.620084891698653e-05	8.258055377052986e-05	8.73701680531558e-05	0.00012126341722810762	0.00010565107589925306	9.884414179331718e-05	0.00010399771899698291
243	243000	0.00010337625442792162	7.582577889260954e-05	8.216733085559324e-05	8.699021129107809e-05	0.00012078006352978083	0.0001052633864676254	9.849975974136881e-05	0.00010359790136477345
244	244000	0.00010292607015802031	7.545408399774943e-05	8.175785997002883e-05	8.661345713759478e-05	0.00012030060965950408	0.000104878703086287	9.81579844765172e-05	0.00010320125334369828
245	245000	0.00010247967560662036	7.508572021417148e-05	8.135209187710425e-05	8.623986563813422e-05	0.00011982500836215664	0.00010449699026988459	9.781878570405134e-05	0.00010280773696985379
246	246000	0.00010203702359758486	7.472064427425588e-05	8.094997818364075e-05	8.586939749695542e-05	0.00011935321314499792	0.00010411821309453504	9.748213360308584e-05	0.00010241731488654478
247	247000	0.00010159806773064084	7.435881364521072e-05	8.05514713222062e-05	8.550201406366077e-05	0.00011888517826233007	0.00010374233718670386	9.714799881726048e-05	0.00010202995033215242
248	248000	0.00010116276236554442	7.400018651368247e-05	8.01565245337538e-05	8.513767732003955e-05	0.00011842085870053103	0.00010336932871234805	9.68163524456609e-05	0.00010164560712829448
249	249000	0.00010073828821444365	7.365071891419865e-05	7.977134397124917e-05	8.478232989780074e-05	0.00011796631724754941	0.00010300447616547376	9.649291011052755e-05	0.00010126968097801586
250	250000	0.0001003172857568641	7.330429246060356e-05	7.938954705096026e-05	8.442988096911599e-05	0.00011751533183470735	0.00010264236601568408	9.617183820845792e-05	0.00010089664353453709
251	251000	9.989971288139152e-05	7.296086868171286e-05	7.901109069211496e-05	8.408029543889939e-05	0.00011706786058393291	0.00010228296680348716	9.585310998920187e-05	0.00010052646117817556
252	252000	9.94855281524868e-05	7.262040974369059e-05	7.863593253116039e-05	8.373353877456701e-05	0.00011662386227457624	0.00010192624755371648	9.553669910937333e-05	0.00010015910081240499
253	253000	9.907469079701148e-05	7.228287843701388e-05	7.826403090703749e-05	8.338957699483391e-05	0.00011618329633053014	0.00010157217776618924	9.522257962467862e-05	9.97945298536783e-05
254	254000	9.866716069107067e-05	7.19482381637541e-05	7.789534484681129e-05	8.304837665877682e-05	0.00011574612280765476	0.00010122072740658186	9.491072598232265e-05	9.943271622148803e-05
255	255000	9.826967989379463e-05	7.162182247883623e-05	7.7535436867267e-05	8.271534444403281e-05	0.0001153180101705473	0.00010087675937090843	9.460648039653666e-05	9.907866160025799e-05
256	256000	9.78753466702113e-05	7.129815656651973e-05	7.717859071341675e-05	8.238494335437918e-05	0.00011489314731804028	0.00010053529961641712	9.430439517350408e-05	9.872724602753537e-05
257	257000	9.748412394555693e-05	7.097720665621302e-05	7.682476852931128e-05	8.205714244607183e-05	0.00011447149703067498	0.00010019632016102994	9.400444662372089e-05	9.837843963844318e-05
258	258000	9.709597522376596e-05	7.065893952131597e-05	7.647393307191027e-05	8.173191125780696e-05	0.00011405302265788897	9.985979344210924e-05	9.370661140829598e-05	9.803221302053699e-05
259	259000	9.67108645762381e-05	7.034332246839072e-05	7.612604769883201e-05	8.140921980136485e-05	0.00011363768810715656	9.952569230857483e-05	9.34108665324278e-05	9.768853720523107e-05
260	260000	9.632875663086775e-05	7.003032332658918e-05	7.578107635639328e-05	8.108903855247208e-05	0.00011322545783337882	9.919399001319924e-05	9.311718933902705e-05	9.734738365941714e-05
261	261000	9.59565049793791e-05	6.972513180781611e-05	7.544442952710608e-05	8.077670836438833e-05	0.00011282209038596625	9.886955622692343e-05	9.283102706152031e-05	9.701378966134787e-05
262	262000	9.558710714648311e-05	6.942242978203457e-05	7.51105570166868e-05	8.046676867301441e-05	0.00011242169423337467	9.854741815923084e-05	9.254683347999172e-05	9.668260798993456e-05
263	263000	9.522053048609662e-05	6.912218755600537e-05	7.477942550325348e-05	8.015919216240708e-05	0.00011202423627239958	9.822755089581277e-05	9.226458761365345e-05	9.635381209300374e-05
264	264000	9.485674284783252e-05	6.882437590175661e-05	7.445100218981384e-05	7.985395193104626e-05	0.00011162968389265003	9.790992988611817e-05	9.198426878396968e-05	9.602737581012841e-05
265	265000	9.449571256762994e-05	6.852896604756606e-05	7.412525479404693e-05	7.955102148400598e-05	0.00011123800496737938	9.75945309366885e-05	9.170585660917785e-05	9.570327336539022e-05
266	266000	9.413740845859859e-05	6.823592966915099e-05	7.380215153832339e-05	7.925037472530477e-05	0.00011084916784452148	9.728133020464132e-05	9.142933099892852e-05	9.538147936030456e-05
267	267000	9.378179980206639e-05	6.794523888106033e-05	7.348166113995493e-05	7.895198595042651e-05	0.000110463141337925	9.697030419129531e-05	9.115467214904385e-05	9.506196876689971e-05
268	268000	9.343575611218509e-05	6.766189181671599e-05	7.316898612978818e-05	7.866107369180259e-05	0.00011008572192301373	9.666629782023164e-05	9.088740901150062e-05	9.474976496745243e-05
269	269000	9.309227097003605e-05	6.738077508573262e-05	7.285879870789667e-05	7.83723108483008e-05	0.00010971099050947241	9.636437145136634e-05	9.062192050885646e-05	9.443974356790867e-05
270	270000	9.275131605221819e-05	6.710186293862444e-05	7.25510699458579e-05	7.808567363673213e-05	0.00010933891806700218	9.606450320010898e-05	9.035818832580202e-05	9.413188128437567e-05
271	271000	9.241286345223234e-05	6.682513001708562e-05	7.224577135713905e-05	7.780113862385921e-05	0.00010896947598481289	9.576667149205492e-05	9.009619440296624e-05	9.382615516639554e-05
272	272000	9.207688567283609e-05	6.655055134663186e-05	7.194287488874722e-05	7.75186827199801e-05	0.00010860263606403987	9.547085505746493e-05	8.983592093241157e-05	9.352254259096247e-05
273	273000	9.174335561856334e-05	6.62781023294067e-05	7.164235291306878e-05	7.723828317265067e-05	0.00010823837051032684	9.517703292586169e-05	8.95773503532254e-05	9.322102125666693e-05
274	274000	9.141224658840957e-05	6.60077587371478e-05	7.134417821988973e-05	7.6959917560547e-05	0.00010787665192656734	9.488518442074264e-05	8.932046534720336e-05	9.292156917796789e-05
275	275000	9.108993120836202e-05	6.574400113748861e-05	7.105300036085497e-05	7.668832253399e-05	0.00010752290996418799	9.459980788169181e-05	8.907050881318302e-05	9.262884222715786e-05
276	276000	9.0769916053515e-05	6.548224912926788e-05	7.076406134210525e-05	7.641866659843083e-05	0.00010717160566827647	9.431632082810274e-05	8.882215524727959e-05	9.233809496267588e-05
277	277000	9.045217646290393e-05	6.522248027807311e-05	7.047733593087013e-05	7.615092895873475e-05	0.00010682271349950758	9.403470397143322e-05	8.857538861749746e-05	9.204930689580896e-05
278	278000	9.013668812771959e-05	6.496467248022387e-05	7.019279926848706e-05	7.58850891167821e-05	0.0001064762082770519	9.375493828874299e-05	8.83301931093001e-05	9.176245782284739e-05
279	279000	8.982342708503502e-05	6.47088039567289e-05	6.991042686353376e-05	7.56211268661764e-05	0.00010613206517227722	9.347700501809485e-05	8.808655312189133e-05	9.147752782011153e-05
280	280000	8.951236971166603e-05	6.445485324737331e-05	6.963019458511058e-05	7.535902228706553e-05	0.0001057902597025814	9.320088565405585e-05	8.78444532645734e-05	9.119449723908484e-05
281	281000	8.920349271816251e-05	6.420279920493614e-05	6.935207865627054e-05	7.5098755741073e-05	0.00010545076772535565	9.292656194328909e-05	8.76038783531794e-05	9.091334670164755e-05
282	282000	8.890269133943292e-05	6.395667762608903e-05	6.908024794646437e-05	7.484463398780262e-05	0.00010511868966405409	9.265823566618594e-05	8.736982650956062e-05	9.063839872283929e-05
283	283000	8.8603963697662e-05	6.371236578390757e-05	6.881043928652317e-05	7.459226713129849e-05	0.00010478882731711582	9.239162990663994e-05	8.713722517318961e-05	9.03652511276201e-05
284	284000	8.830728824424147e-05	6.346984404681441e-05	6.854263056953866e-05	7.43416369156746e-05	0.00010446115814940662	9.212672761133833e-05	8.69060602767457e-05	9.009388582741199e-05
285	285000	8.801264372930918e-05	6.322909306431693e-05	6.827680000700144e-05	7.409272533835219e-05	0.0001041356599332699	9.186351195525865e-05	8.66763179382378e-05	8.98242849782207e-05
286	286000	8.772000919657673e-05	6.299009376201294e-05	6.801292612311837e-05	7.384551464567171e-05	0.00010381231074327043	9.16019663378252e-05	8.644798445792294e-05	8.955643097648614e-05
287	287000	8.742936397826478e-05	6.275282733670432e-05	6.77509877492497e-05	7.359998732859552e-05	0.0001034910889510467	9.134207437914269e-05	8.62210463152866e-05	8.929030645501515e-05
288	288000	8.714068769014328e-05	6.251727525161269e-05	6.749096401846635e-05	7.335612611849966e-05	0.0001031719732202684	9.108381991630658e-05	8.599549016608333e-05	8.902589427899833e-05
289	289000	8.685942477245366e-05	6.22870951419641e-05	6.72366109040749e-05	7.311785728073875e-05	0.00010285977233543818	9.083115291379732e-05	8.577610207173792e-05	8.876721741404233e-05
290	290000	8.658003653773376e-05	6.205855323862061e-05	6.698409000934447e-05	7.288118140147547e-05	0.00010254958970823293	9.058005595774094e-05	8.555802859487795e-05	8.851018181406958e-05
291	291000	8.630250409077103e-05	6.183163229347456e-05	6.673338188600471e-05	7.264608239284165e-05	0.0001022414053991494	9.033051392837352e-05	8.534125736549898e-05	8.825477145965392e-05
292	292000	8.602680879086507e-05	6.160631529845817e-05	6.648446735810698e-05	7.241254438399158e-05	0.00010193519973330407	9.008251190283568e-05	8.512577617197685e-05	8.800097054206705e-05
293	293000	8.575293224754309e-05	6.138258548139507e-05	6.623732751729556e-05	7.218055171744274e-05	0.00010163095329602948	8.983603515194442e-05	8.49115729585055e-05	8.77487634597954e-05
294	294000	8.548085631636078e-05	6.116042630193763e-05	6.599194371817582e-05	7.195008894549194e-05	0.00010132864692855995	8.959106913702921e-05	8.46986358225856e-05	8.749813481512977e-05
295	295000	8.521056309478768e-05	6.093982144758771e-05	6.574829757377828e-05	7.1721140826703e-05	0.00010102826172380122	8.934759950683003e-05	8.44869530125615e-05	8.724906941082068e-05
296	296000	8.494705672761605e-05	6.072408931980291e-05	6.550977154507505e-05	7.149727933601891e-05	0.00010073433234843164	8.910934829421698e-05	8.428110875504523e-05	8.700530704983064e-05
297	297000	8.468524984099055e-05	6.050984464284505e-05	6.527291096134836e-05	7.127486806527379e-05	0.0001004422451380372	8.887253273240634e-05	8.407645773248469e-05	8.67630444235535e-05
298	298000	8.442512580715341e-05	6.029707220426389e-05	6.503769864504056e-05	7.105389278404584e-05	0.00010015198240262776	8.86371393801821e-05	8.387298904514914e-05	8.652226730179026e-05
299	299000	8.416666821610793e-05	6.0085756997542895e-05	6.480411765261481e-05	7.083433944868333e-05	9.986352668069511e-05	8.84031549667206e-05	8.367069192900993e-05	8.628296163651953e-05
300	300000	8.39098608720506e-05	5.987588421863487e-05	6.457215127059844e-05	7.061619419923841e-05	9.957686073551258e-05	8.817056638886836e-05	8.346955575360501e-05	8.604511355896539e-05
301	301000	8.365468778987266e-05	5.966743926256643e-05	6.434178301170472e-05	7.03994433564615e-05	9.929196755150182e-05	8.793936070847355e-05	8.326957001994278e-05	8.580870937672288e-05
302	302000	8.340113319173051e-05	5.9460407720111e-05	6.411299661103334e-05	7.018407341885558e-05	9.900883033067397e-05	8.770952514976934e-05	8.307072435844545e-05	8.557373557093766e-05
303	303000	8.315409509141782e-05	5.925801478246004e-05	6.388904921130579e-05	6.997355238477495e-05	9.873203002031494e-05	8.748482439876829e-05	8.287771850369072e-05	8.534390990282752e-05
304	304000	8.290859908503765e-05	5.9056974221076334e-05	6.366661808741714e-05	6.976435335032952e-05	9.845691177522702e-05	8.726143682868094e-05	8.268579479925197e-05	8.511545568515239e-05
305	305000	8.266463052099449e-05	5.8857272595305814e-05	6.344568803588983e-05	6.955646370596403e-05	9.818345989096967e-05	8.703935048317737e-05	8.249494364783958e-05	8.488836026288901e-05
306	306000	8.24221749343337e-05	5.865889664155962e-05	6.322624405487099e-05	6.934987100321628e-05	9.79116588605807e-05	8.681855355352037e-05	8.230515556838065e-05	8.466261113877497e-05
307	307000	8.218121804376252e-05	5.846183327041288e-05	6.30082713408103e-05	6.914456295214227e-05	9.764149337145743e-05	8.659903437626761e-05	8.211642119423636e-05	8.443819597083466e-05
308	308000	8.19417457487306e-05	5.826606956375919e-05	6.279175528520412e-05	6.894052741878841e-05	9.73729483022975e-05	8.638078143101832e-05	8.192873127145532e-05	8.421510256995159e-05
309	309000	8.170374412656393e-05	5.807159277202172e-05	6.257668147140199e-05	6.873775242271386e-05	9.710600872009779e-05	8.616378333820141e-05	8.17420766570556e-05	8.399331889748654e-05
310	310000	8.146719942965484e-05	5.787839031141789e-05	6.23630356714772e-05	6.853622613455909e-05	9.68406598772096e-05	8.594802885690537e-05	8.155644831734152e-05	8.377283306294076e-05
311	311000	8.123683159550697e-05	5.768956559179673e-05	6.215391632065242e-05	6.833926847600366e-05	9.658148659334482e-05	8.573729824424589e-05	8.13766112221987e-05	8.355730114382641e-05
312	312000	8.100785159440695e-05	5.750196012010787e-05	6.19461661617052e-05	6.81435063973264e-05	9.632383561512984e-05	8.552775832876419e-05	8.119774609970765e-05	8.334301299983342e-05
313	313000	8.078024665735075e-05	5.731556215350655e-05	6.173977188448898e-05	6.794892884386808e-05	9.606769316467076e-05	8.531939859853916e-05	8.101984460649178e-05	8.31299575014213e-05
314	314000	8.055400417311701e-05	5.71303600992824e-05	6.153472035022093e-05	6.775552489807023e-05	9.581304563226584e-05	8.511220866764688e-05	8.084289849715017e-05	8.291812365377696e-05
315	315000	8.03291116858226e-05	5.6946342512469525e-05	6.133099858873951e-05	6.756328377734487e-05	9.555987957382511e-05	8.490617827425598e-05	8.06668996227995e-05	8.27075005947617e-05
316	316000	8.010555689252372e-05	5.6763498093502064e-05	6.112859379581341e-05	6.737219483198398e-05	9.530818170833718e-05	8.470129727875615e-05	8.049183992964196e-05	8.249807759289494e-05
317	317000	7.988332764086123e-05	5.658181568591401e-05	6.0927493330502075e-05	6.718224754310793e-05	9.505793891538273e-05	8.449755566192187e-05	8.031771145755985e-05	8.228984404537546e-05
318	318000	7.966241192674992e-05	5.640128427408256e-05	6.07276847125661e-05	6.699343152065165e-05	9.480913823269346e-05	8.429494352310821e-05	8.014450633873385e-05	8.208278947613837e-05
319	319000	7.944703141398522e-05	5.622468717273825e-05	6.053190770446841e-05	6.680869574295557e-05	9.456606602783122e-05	8.409701200402031e-05	7.997672387080308e-05	8.188026623318439e-05
320	320000	7.923290460719184e-05	5.6049193150598155e-05	6.0337371655896036e-05	6.66250451940346e-05	9.432437488241397e-05	8.390016257097814e-05	7.980981615036396e-05	8.167887421113657e-05
321	321000	7.902002032495949e-05	5.5874791902568653e-05	6.014406485961407e-05	6.644247013717385e-05	9.408405267055816e-05	8.370438595437584e-05	7.964377590457821e-05	8.147860358587183e-05
322	322000	7.880836752002397e-05	5.5701473251531944e-05	5.9951975754847095e-05	6.626096095298914e-05	9.384508741018488e-05	8.350967299256726e-05	7.947859594348575e-05	8.127944464883963e-05
323	323000	7.859793527724737e-05	5.552922714636558e-05	5.9761092924999346e-05	6.608050813765425e-05	9.360746726087477e-05	8.33160146302777e-05	7.93142691588064e-05	8.108138780534893e-05
324	324000	7.838871281163476e-05	5.5358043659998354e-05	5.957140509541697e-05	6.590110230116035e-05	9.33711805217607e-05	8.312340191704471e-05	7.915078852276274e-05	8.08844235728854e-05
325	325000	7.818068946638673e-05	5.518791298750246e-05	5.9382901131192115e-05	6.572273416560657e-05	9.31362156294588e-05	8.29318260056855e-05	7.898814708692322e-05	8.068854257945827e-05
326	326000	7.797385471098692e-05	5.501882544422035e-05	5.9195570035007415e-05	6.5545394563522e-05	9.290256115603613e-05	8.274127815079263e-05	7.882633798106582e-05	8.049373556197764e-05
327	327000	7.777196755646587e-05	5.4853278797965696e-05	5.901183080700498e-05	6.537169103213267e-05	9.267422433456218e-05	8.25550996394301e-05	7.866958879274691e-05	8.030307546659481e-05
328	328000	7.757121718100292e-05	5.4688733475652274e-05	5.8829220322709846e-05	6.519897612518468e-05	9.244714336790017e-05	8.236990662270073e-05	7.851362850484311e-05	8.011344707885984e-05
329	329000	7.737159374705874e-05	5.4525180395478256e-05	5.8647728238365155e-05	6.50272412275308e-05	9.22213075515054e-05	8.218569090333705e-05	7.835845075983153e-05	7.992484169596076e-05
330	330000	7.717308753178626e-05	5.436261058528338e-05	5.8467344336060554e-05	6.485647782498295e-05	9.199670630424658e-05	8.200244437689927e-05	7.8204049270543e-05	7.973725071465524e-05
331	331000	7.697568892535138e-05	5.420101518089839e-05	5.828805852182541e-05	6.468667750282745e-05	9.177332916661446e-05	8.182015903044657e-05	7.805041781917304e-05	7.955066562983445e-05
332	332000	7.677938842928254e-05	5.404038542452362e-05	5.810986082375692e-05	6.451783194436666e-05	9.155116579896175e-05	8.163882694123214e-05	7.789755025630991e-05	7.936507803311103e-05
333	333000	7.658417665484963e-05	5.388071266313703e-05	5.793274139018155e-05	6.434993292948628e-05	9.13302059797737e-05	8.145844027541906e-05	7.774544049997907e-05	7.918047961143206e-05
334	334000	7.639004432147136e-05	5.37219883469306e-05	5.775669048785007e-05	6.418297233324802e-05	9.111043960396842e-05	8.127899128681998e-05	7.759408253470385e-05	7.899686214571578e-05
335	335000	7.620031119225994e-05	5.356644031753619e-05	5.7583824797105744e-05	6.401923095029175e-05	9.08956000785322e-05	8.110361634494394e-05	7.744741649544594e-05	7.881703095552269e-05
336	336000	7.60116127317612e-05	5.341180428676872e-05	5.741198943247027e-05	6.385639348649018e-05	9.068190524299913e-05	8.092914084652407e-05	7.730146359954201e-05	7.863814332202855e-05
337	337000	7.582394024337748e-05	5.325807221697902e-05	5.7241175213809624e-05	6.369445228381792e-05	9.046934561866353e-05	8.07555575222153e-05	7.71562182724174e-05	7.846019150831777e-05
338	338000	7.56372851291275e-05	5.310523616492711e-05	5.707137306970192e-05	6.353339977159827e-05	9.02579118331285e-05	8.058285918276544e-05	7.701167499944621e-05	7.828316786362542e-05
339	339000	7.54516388882404e-05	5.295328828039791e-05	5.690257403583368e-05	6.337322846525235e-05	9.004759461880413e-05	8.041103871789922e-05	7.686782832513168e-05	7.810706482212766e-05
340	340000	7.52669931157738e-05	5.280222080484141e-05	5.6734769253423374e-05	6.321393096506924e-05	8.983838481143023e-05	8.024008909522088e-05	7.672467285229964e-05	7.793187490175073e-05
341	341000	7.508333950125584e-05	5.265202607003686e-05	5.656794996767366e-05	6.305549995499792e-05	8.963027334862488e-05	8.00700033591351e-05	7.658220324130632e-05	7.775759070300151e-05
342	342000	7.490066982734975e-05	5.250269649677964e-05	5.6402107526249934e-05	6.289792820145911e-05	8.94232512684567e-05	7.990077462978609e-05	7.644041420925824e-05	7.758420490781659e-05
343	343000	7.472190087941933e-05	5.2356214755646485e-05	5.6239085001149783e-05	6.2743194349712e-05	8.922079491924342e-05	7.973534822255422e-05	7.630295311653606e-05	7.741427717832241e-05
344	344000	7.454407718166598e-05	5.2210566354025835e-05	5.607700620907936e-05	6.25892899587578e-05	8.901938433073065e-05	7.957074441172623e-05	7.616613831748139e-05	7.72452147034883e-05
345	345000	7.436719100994213e-05	5.206574414913578e-05	5.5915862967136704e-05	6.243620819032854e-05	8.881901108467016e-05	7.940695673339205e-05	7.602996490790197e-05	7.707701058140821e-05
346	346000	7.419123472536602e-05	5.192174107988548e-05	5.5755647186817434e-05	6.22839422821381e-05	8.861966685472168e-05	7.924397879297762e-05	7.589442803489372e-05	7.690965798502696e-05
347	347000	7.401620077313709e-05	5.1778550165708e-05	5.559635087265666e-05	6.213248554682092e-05	8.842134340518763e-05	7.90818042643029e-05	7.575952289615807e-05	7.674315016111432e-05
348	348000	7.384208168137168e-05	5.163616450541314e-05	5.543796612089424e-05	6.198183137088913e-05	8.822403258976842e-05	7.892042688865646e-05	7.562524473933003e-05	7.657748042925684e-05
349	349000	7.366887005995811e-05	5.149457727606028e-05	5.528048511816388e-05	6.183197321370709e-05	8.802772635033874e-05	7.875984047388397e-05	7.549158886131743e-05	7.641264218086689e-05
350	350000	7.349655859943028e-05	5.135378173184985e-05	5.512390014020334e-05	6.168290460648294e-05	8.783241671574397e-05	7.860003889349274e-05	7.535855060765087e-05	7.62486288782064e-05
351	351000	7.332783222141632e-05	5.121562861698155e-05	5.496988540297684e-05	6.153641180110624e-05	8.76415230990902e-05	7.844394773492868e-05	7.522967431092662e-05	7.608790410934733e-05
352	352000	7.315997155753174e-05	5.107823862044241e-05	5.481673731030063e-05	6.139068218922618e-05	8.745158568327767e-05	7.828860930768042e-05	7.51013841230467e-05	7.592797394368332e-05
353	353000	7.299296972536597e-05	5.094160537694738e-05	5.466444854420959e-05	6.124570964351534e-05	8.726259698249782e-05	7.813401785877482e-05	7.497367572472826e-05	7.576883221209468e-05
354	354000	7.282681991651613e-05	5.080572259213759e-05	5.451301186902969e-05	6.110148810301354e-05	8.707454959053422e-05	7.798016769534192e-05	7.48465448406372e-05	7.561047281065565e-05
355	355000	7.266151539558469e-05	5.067058404159257e-05	5.4362420130223666e-05	6.095801157222427e-05	8.688743617969434e-05	7.782705318381899e-05	7.471998723881879e-05	7.545288969976321e-05
356	356000	7.24970494991942e-05	5.05361835698588e-05	5.421266625325579e-05	6.081527412022572e-05	8.670124949975864e-05	7.767466874916785e-05	7.459399873013644e-05	7.529607690328076e-05
357	357000	7.233341563501696e-05	5.040251508949463e-05	5.406374324247564e-05	6.067326987979596e-05	8.651598237694659e-05	7.752300887410467e-05	7.446857516771992e-05	7.514002850769469e-05
358	358000	7.217060728082148e-05	5.026957258013067e-05	5.39156441800206e-05	6.053199304655296e-05	8.633162771289961e-05	7.737206809834173e-05	7.434371244642183e-05	7.498473866128563e-05
359	359000	7.200861798353364e-05	5.013735008754628e-05	5.3768362224736816e-05	6.0391437878108574e-05	8.614817848368033e-05	7.722184101784185e-05	7.4219406502283e-05	7.483020157331202e-05
360	360000	7.184986952730108e-05	5.000754181146851e-05	5.362337929881831e-05	6.025316946454799e-05	8.596896224092229e-05	7.707520639672847e-05	7.409903776130778e-05	7.467876031952985e-05
361	361000	7.169190994682322e-05	4.9878428298545344e-05	5.347918785814447e-05	6.0115599852980475e-05	8.57906144101883e-05	7.69292558134019e-05	7.397919731696339e-05	7.452804436606603e-05
362	362000	7.153473315289859e-05	4.9750003921104736e-05	5.3335781407293665e-05	5.997872359058957e-05	8.561312839535704e-05	7.67839841952677e-05	7.385988139674766e-05	7.437804824448e-05
363	363000	7.137833311997752e-05	4.962226311243882e-05	5.3193153521897476e-05	5.984253528201586e-05	8.54364976684485e-05	7.663938652122483e-05	7.374108626542179e-05	7.422876654251743e-05
364	364000	7.1222703885323e-05	4.9495200365977356e-05	5.305129784767006e-05	5.970702958859471e-05	8.526071576873399e-05	7.649545782100237e-05	7.362280822454044e-05	7.408019390338003e-05
365	365000	7.106783954818605e-05	4.936881023447553e-05	5.291020809945398e-05	5.95722012276074e-05	8.508577630186157e-05	7.635219317450752e-05	7.350504361199007e-05	7.393232502500705e-05
366	366000	7.091373426899367e-05	4.924308732921417e-05	5.276987806028134e-05	5.943804497154314e-05	8.491167293899412e-05	7.62095877111829e-05	7.338778880153327e-05	7.378515465936776e-05
367	367000	7.076038226854912e-05	4.911802631921309e-05	5.263030158044978e-05	5.930455564737333e-05	8.473839941596138e-05	7.606763660937421e-05	7.327104020236044e-05	7.363867761176481e-05
368	368000	7.060777782724589e-05	4.899362193045751e-05	5.249147257661456e-05	5.917172813583736e-05	8.456594953242564e-05	7.592633509570795e-05	7.315479425864857e-05	7.349288874014945e-05
369	369000	7.045794801448956e-05	4.8871312385271933e-05	5.235459539077078e-05	5.9040814791911394e-05	8.439736480445108e-05	7.578834633646283e-05	7.304205251856504e-05	7.334987769924157e-05
370	370000	7.030884034580799e-05	4.874963795462483e-05	5.221844411956595e-05	5.8910544209584925e-05	8.422957104415032e-05	7.5650980789399e-05	7.292978894485649e-05	7.320753085752014e-05
371	371000	7.016044940297129e-05	4.862859363737725e-05	5.208301296681759e-05	5.878091150857791e-05	8.406256241770806e-05	7.551423396686664e-05	7.281800022535717e-05	7.306584334752535e-05
372	372000	7.001276982286262e-05	4.85081744851107e-05	5.194829619808131e-05	5.86519118586875e-05	8.389633314990889e-05	7.537810142551257e-05	7.270668307969138e-05	7.292481035046123e-05
373	373000	6.986579629677109e-05	4.838837560143134e-05	5.181428813982929e-05	5.852354047914106e-05	8.373087752339276e-05	7.524257876572565e-05	7.259583425888354e-05	7.278442709557985e-05
374	374000	6.971952356969608e-05	4.826919214128557e-05	5.168098317864229e-05	5.839579263795955e-05	8.356618987792257e-05	7.510766163109049e-05	7.248545054497479e-05	7.26446888595752e-05
375	375000	6.95739464396616e-05	4.815061931028609e-05	5.154837576041403e-05	5.826866365133073e-05	8.340226460966216e-05	7.497334570784872e-05	7.237552875064457e-05	7.250559096598609e-05
376	376000	6.942905975704202e-05	4.803265236404876e-05	5.1416460389568384e-05	5.814214888299192e-05	8.323909617046605e-05	7.483962672436925e-05	7.226606571883828e-05	7.236712878460786e-05
377	377000	6.928485842389742e-05	4.7915286607539864e-05	5.1285231628289046e-05	5.8016243743622564e-05	8.307667906717965e-05	7.470650045062637e-05	7.215705832240046e-05	7.222929773091389e-05
378	378000	6.914301515766073e-05	4.7799721596489106e-05	5.1155638857852044e-05	5.789191342992514e-05	8.291778541463247e-05	7.457642429799767e-05	7.205113991634803e-05	7.209395392326537e-05
379	379000	6.90018358819148e-05	4.76847395331764e-05	5.1026714645318985e-05	5.776817698688137e-05	8.275961426035249e-05	7.444691739528474e-05	7.19456562087265e-05	7.195922029995099e-05
380	380000	6.886131574873308e-05	4.757033595050985e-05	5.089845379126723e-05	5.764503002209212e-05	8.260216042574144e-05	7.431797575914574e-05	7.184060427557727e-05	7.182509251088949e-05
381	381000	6.87214499582199e-05	4.7456506427264864e-05	5.077085115025194e-05	5.7522468187091834e-05	8.244541878281908e-05	7.418959544449905e-05	7.173598122023685e-05	7.169156624835258e-05
382	382000	6.85822337579098e-05	4.734324658749413e-05	5.064390163010577e-05	5.740048717679494e-05	8.228938425359721e-05	7.406177254405623e-05	7.16317841730111e-05	7.155863724644247e-05
383	383000	6.844366244217653e-05	4.7230552099947066e-05	5.051760019124951e-05	5.7279082728950926e-05	8.21340518094626e-05	7.393450318786236e-05	7.152801029085437e-05	7.142630128057748e-05
384	384000	6.830573135165028e-05	4.711841867749805e-05	5.039194184601352e-05	5.7158250623607775e-05	8.197941647056978e-05	7.38077835428429e-05	7.142465675705325e-05	7.129455416698544e-05
385	385000	6.81684358726442e-05	4.700684207658336e-05	5.026692165796961e-05	5.703798668258338e-05	8.182547330524261e-05	7.36816098123573e-05	7.132172078091492e-05	7.116339176220453e-05
386	386000	6.803177143658921e-05	4.689581809664698e-05	5.0142534741273175e-05	5.691828676894496e-05	8.167221742938484e-05	7.355597823575932e-05	7.121919959745977e-05	7.103280996259108e-05
387	387000	6.789709584798258e-05	4.678632522458261e-05	5.0019498321859935e-05	5.6799855355610725e-05	8.152216979225247e-05	7.343315145545392e-05	7.111937652151654e-05	7.090445111568659e-05
388	388000	6.776303338257862e-05	4.667736957201287e-05	4.9897080147728725e-05	5.668197504286546e-05	8.137278397600276e-05	7.331084595605304e-05	7.101995042799482e-05	7.07766545701119e-05
389	389000	6.762957967962665e-05	4.656894712868411e-05	4.9775275530824804e-05	5.656464185578282e-05	8.122405536705056e-05	7.318905819024808e-05	7.092091872108915e-05	7.064941642286413e-05
390	390000	6.749673042049624e-05	4.646105392448551e-05	4.9654079830572406e-05	5.6447851858227414e-05	8.107597939572382e-05	7.306778464390722e-05	7.08222788285841e-05	7.052273280797374e-05
391	391000	6.736448132816422e-05	4.635368602894613e-05	4.953348845327381e-05	5.6331601152378175e-05	8.09285515357344e-05	7.294702183568204e-05	7.072402820157967e-05	7.039659989605926e-05
392	392000	6.723282816670791e-05	4.6246839550738504e-05	4.941349685151739e-05	5.6215885878258557e-05	8.078176730365648e-05	7.282676631661795e-05	7.062616431422137e-05	7.027101389388854e-05
393	393000	6.710176674080722e-05	4.614051063719046e-05	4.92941005235944e-05	5.610070221327374e-05	8.063562225841248e-05	7.270701466977154e-05	7.052868466343333e-05	7.014597104394621e-05
394	394000	6.69712928952529e-05	4.6034695473803994e-05	4.917529501292523e-05	5.598604637175471e-05	8.049011200076687e-05	7.258776350983275e-05	7.043158676865606e-05	7.00214676240079e-05
395	395000	6.684140251446275e-05	4.592939028378116e-05	4.905707590749348e-05	5.587191460450861e-05	8.034523217282676e-05	7.246900948275262e-05	7.033486817158675e-05	6.989749994671983e-05
396	396000	6.671322282668429e-05	4.582540142761007e-05	4.8939966689227425e-05	5.575879100648052e-05	8.020338653620391e-05	7.235293713324294e-05	7.024057932559324e-05	6.977558622062098e-05
397	397000	6.658561129463384e-05	4.5721909390638515e-05	4.882343133605163e-05	5.564618088961141e-05	8.006214811974843e-05	7.223734273499233e-05	7.014665420593941e-05	6.965419180543393e-05
398	398000	6.645856397833378e-05	4.5618910556765787e-05	4.8707465600975004e-05	5.553408063853224e-05	7.992151280431692e-05	7.212222312345116e-05	7.00530904986253e-05	6.953331318932136e-05
399	399000	6.633207697493817e-05	4.5516401345208955e-05	4.859206527900329e-05	5.542248667232878e-05	7.978147650896598e-05	7.200757516290494e-05	6.995988591013824e-05	6.94129468929401e-05
400	400000	6.620614641829068e-05	4.541437821007085e-05	4.847722620661949e-05	5.531139544412819e-05	7.964203519050372e-05	7.189339574613989e-05	6.986703816722112e-05	6.929308946906026e-05
401	401000	6.608076847848922e-05	4.531283763991356e-05	4.836294426127252e-05	5.520080344069101e-05	7.950318484304659e-05	7.177968179411355e-05	6.977454501664291e-05	6.917373750218895e-05
402	402000	6.595593936145637e-05	4.5211776157339135e-05	4.824921536087315e-05	5.5090707182009725e-05	7.936492149758381e-05	7.166643025562993e-05	6.968240422497339e-05	6.905488760820053e-05
403	403000	6.58316553085163e-05	4.511119031857552e-05	4.813603546329754e-05	5.498110322091248e-05	7.922724122154712e-05	7.155363810701914e-05	6.95906135783598e-05	6.893653643397076e-05
404	404000	6.570791259597757e-05	4.501107671306915e-05	4.802340056589787e-05	5.487198814267258e-05	7.909014011838616e-05	7.14413023518214e-05	6.949917088230755e-05	6.881868065701705e-05
405	405000	6.558470753472211e-05	4.4911431963083505e-05	4.7911306705020426e-05	5.476335856462425e-05	7.895361432715146e-05	7.132942002047582e-05	6.94080739614637e-05	6.870131698514349e-05
406	406000	6.54629397497338e-05	4.4812880771220176e-05	4.7800080320145815e-05	5.4655476760344986e-05	7.881993603882684e-05	7.122008070649995e-05	6.931912251698362e-05	6.858583170102217e-05
407	407000	6.534169676361968e-05	4.4714787476358846e-05	4.7689384816363776e-05	5.45480720881829e-05	7.8686812102496e-05	7.111117735630224e-05	6.92305034729554e-05	6.847082392636461e-05
408	408000	6.522097503346806e-05	4.461714883374721e-05	4.757921636473021e-05	5.444114127335542e-05	7.855423886571897e-05	7.100270716681153e-05	6.91422147750988e-05	6.835629052077862e-05
409	409000	6.510077104889189e-05	4.451996162950414e-05	4.746957117321205e-05	5.4334681071510046e-05	7.8422212708995e-05	7.089466735979148e-05	6.905425438682395e-05	6.82422283721559e-05
410	410000	6.498108133165172e-05	4.4423222680251515e-05	4.736044548624202e-05	5.422868826836824e-05	7.829073004538635e-05	7.078705518156122e-05	6.8966620289036e-05	6.81286343963491e-05
411	411000	6.486190243528355e-05	4.432692883275108e-05	4.7251835584280294e-05	5.4123159679374036e-05	7.815978732014642e-05	7.067986790271848e-05	6.8879310479943e-05	6.80155055368526e-05
412	412000	6.474323094473198e-05	4.423107696354636e-05	4.7143737783381825e-05	5.401809214934759e-05	7.80293810103532e-05	7.057310281786713e-05	6.879232297486535e-05	6.790283876448852e-05
413	413000	6.462506347598913e-05	4.413566397861056e-05	4.703614843477108e-05	5.391348255214398e-05	7.789950762454875e-05	7.046675724534904e-05	6.87056558060492e-05	6.77906310770971e-05
414	414000	6.45073966757375e-05	4.404068681299827e-05	4.692906392442144e-05	5.380932779031628e-05	7.777016370238201e-05	7.036082852697799e-05	6.861930702248089e-05	6.76788794992305e-05
415	415000	6.439022722099851e-05	4.394614243050289e-05	4.6822480672641704e-05	5.370562479478367e-05	7.764134581425767e-05	7.025531402777888e-05	6.853327468970477e-05	6.756758108185163e-05
416	416000	6.427419866344769e-05	4.3852442480456267e-05	4.6716516281028337e-05	5.360241017472412e-05	7.75150804106779e-05	7.015209788558357e-05	6.84490249863514e-05	6.745792298356672e-05
417	417000	6.415865701277096e-05	4.375916656464107e-05	4.661104525243212e-05	5.3499641019507546e-05	7.73893227679629e-05	7.004928065678386e-05	6.836508076110035e-05	6.734870549854726e-05
418	418000	6.404359906538361e-05	4.3666311754130213e-05	4.650606411490678e-05	5.3397314345187145e-05	7.726406963389069e-05	6.994685984855157e-05	6.828144017774308e-05	6.723992580610837e-05
419	419000	6.392902164637633e-05	4.35738751471707e-05	4.640156942916788e-05	5.329542719487985e-05	7.713931778478526e-05	6.984483298955142e-05	6.819810141546682e-05	6.713158111031372e-05
420	420000	6.381492160919117e-05	4.348185386886704e-05	4.629755778820814e-05	5.319397663845667e-05	7.701506402519809e-05	6.974319762970497e-05	6.81150626686895e-05	6.702366863970019e-05
421	421000	6.370129583530161e-05	4.339024507086968e-05	4.61940258169189e-05	5.309295977223785e-05	7.689130518759504e-05	6.964195133995757e-05	6.8032322146896e-05	6.691618564700601e-05
422	422000	6.35881412338967e-05	4.329904593106745e-05	4.6090970171716503e-05	5.299237371869198e-05	7.676803813204638e-05	6.954109171204852e-05	6.794987807447722e-05	6.680912940890229e-05
423	423000	6.347545474157022e-05	4.3208253653284544e-05	4.598838754017398e-05	5.289221562613921e-05	7.664525974592196e-05	6.944061635828474e-05	6.786772869057116e-05	6.670249722572878e-05
424	424000	6.3363233322013e-05	4.311786546698128e-05	4.588627464065771e-05	5.279248266845842e-05	7.65229669435895e-05	6.934052291131632e-05	6.778587224890548e-05	6.659628642123243e-05
425	425000	6.325147396571074e-05	4.302787862695943e-05	4.578462822196979e-05	5.269317204479874e-05	7.640115666611803e-05	6.924080902391606e-05	6.770430701764292e-05	6.649049434231027e-05
426	426000	6.314060636039588e-05	4.293851302418152e-05	4.568338428470355e-05	5.259412860282672e-05	7.628163236305627e-05	6.914316649499598e-05	6.762420730953723e-05	6.638613035496278e-05
427	427000	6.303019234963168e-05	4.284954190761238e-05	4.558260082604846e-05	5.2495502895492296e-05	7.616257463538448e-05	6.904589011593276e-05	6.754438984019477e-05	6.628217430156018e-05
428	428000	6.292022902184115e-05	4.276096261812112e-05	4.548227468058741e-05	5.2397292188793824e-05	7.604398057547916e-05	6.894897766101928e-05	6.746485295762615e-05	6.617862363782614e-05
429	429000	6.28107134908817e-05	4.26727725206588e-05	4.538240271199127e-05	5.2299493772955895e-05	7.592584730057473e-05	6.8852426923237e-05	6.738559502334206e-05	6.607547584124879e-05
430	430000	6.270164289576448e-05	4.258496900398501e-05	4.52829818126847e-05	5.220210496215899e-05	7.580817195249385e-05	6.87562357140555e-05	6.730661441221144e-05	6.597272841084452e-05
431	431000	6.259301440037708e-05	4.249754948039786e-05	4.518400890351637e-05	5.210512309427251e-05	7.569095169738071e-05	6.86604018632355e-05	6.722790951232193e-05	6.587037886692484e-05
432	432000	6.248482519321008e-05	4.2410511385467645e-05	4.50854809334336e-05	5.200854553059122e-05	7.557418372543858e-05	6.856492321863346e-05	6.714947872484193e-05	6.576842475086572e-05
433	433000	6.237707248708776e-05	4.232385217777482e-05	4.4987394879162085e-05	5.1912369655576054e-05	7.545786525067045e-05	6.84697976460098e-05	6.707132046388473e-05	6.566686362488099e-05
434	434000	6.226975351890107e-05	4.223756933865022e-05	4.488974774488902e-05	5.181659287659721e-05	7.534199351062245e-05	6.837502302883843e-05	6.699343315637348e-05	6.556569307179754e-05
435	435000	6.216286554934577e-05	4.215166037192018e-05	4.479253656195152e-05	5.172121262368156e-05	7.52265657661322e-05	6.828059726811979e-05	6.691581524190933e-05	6.546491069483441e-05
436	436000	6.205666940867633e-05	4.2066170702553154e-05	4.4695524550509364e-05	5.162589180388149e-05	7.51132580086337e-05	6.818810282780838e-05	6.683942889347247e-05	6.536540529171566e-05
437	437000	6.195089735615526e-05	4.198104967630081e-05	4.459894417721524e-05	5.1530964430329675e-05	7.500037991442446e-05	6.809594515283931e-05	6.676330444044555e-05	6.52662785778944e-05
438	438000	6.184554673355798e-05	4.189629486539107e-05	4.4502792540416875e-05	5.143642798426442e-05	7.488792887658936e-05	6.800412225064458e-05	6.668744038867631e-05	6.516752825055713e-05
439	439000	6.174061490534106e-05	4.181190386353496e-05	4.440706676453367e-05	5.1342279968751033e-05	7.477590230993512e-05	6.791263214496033e-05	6.661183525592277e-05	6.506915202610928e-05
440	440000	6.163609925839731e-05	4.172787428568811e-05	4.431176399976398e-05	5.124851790844278e-05	7.46642976507601e-05	6.78214728756559e-05	6.653648757173178e-05	6.497114763997187e-05
441	441000	6.153199720181435e-05	4.164420376781536e-05	4.4216881421795724e-05	5.115513934934628e-05	7.455311235662714e-05	6.773064249856632e-05	6.646139587731824e-05	6.487351284637987e-05
442	442000	6.142830616663661e-05	4.1560889966658794e-05	4.412241623152167e-05	5.1062141858589105e-05	7.444234390613987e-05	6.764013908532635e-05	6.638655872544686e-05	6.477624541818445e-05
443	443000	6.132502360562955e-05	4.147793055950836e-05	4.402836565475781e-05	5.096952302419071e-05	7.433198979872107e-05	6.754996072320646e-05	6.631197468031432e-05	6.467934314665602e-05
444	444000	6.1222146993048e-05	4.139532324397606e-05	4.393472694196576e-05	5.087728045483654e-05	7.422204755439445e-05	6.746010551495138e-05	6.623764231743383e-05	6.45828038412917e-05
445	445000	6.111967382440668e-05	4.131306573777277e-05	4.384149736797927e-05	5.0785411779654695e-05	7.411251471356895e-05	6.737057157862037e-05	6.61635602235203e-05	6.448662532962363e-05
446	446000	6.101760161625407e-05	4.1231155778487934e-05	4.3748674231733577e-05	5.069391464799601e-05	7.400338883682579e-05	6.728135704742917e-05	6.608972699637769e-05	6.439080545703043e-05
447	447000	6.091604064838602e-05	4.11494664241181e-05	4.3655858340590296e-05	5.060228643547801e-05	7.38962123867572e-05	6.719392289826242e-05	6.601690636587455e-05	6.429611232003097e-05
448	448000	6.0814875110115494e-05	4.1068120921365545e-05	4.356344611562701e-05	5.051102804052799e-05	7.37894301374027e-05	6.710679737567412e-05	6.594432843153015e-05	6.42017695774581e-05
449	449000	6.071410258431808e-05	4.0987117060179406e-05	4.347143490608098e-05	5.042013715003858e-05	7.368303976380292e-05	6.701997870501002e-05	6.587199184545818e-05	6.410777515494365e-05
450	450000	6.061372067398475e-05	4.0906452649593905e-05	4.337982208444875e-05	5.032961147047979e-05	7.357703895984912e-05	6.693346512574341e-05	6.579989527023894e-05	6.401412699498414e-05
451	451000	6.051372700200995e-05	4.0826125517521505e-05	4.328860504623056e-05	5.023944872768965e-05	7.347142543808873e-05	6.684725489133137e-05	6.572803737881431e-05	6.392082305676644e-05
452	452000	6.041411921098255e-05	4.074613351054886e-05	4.319778120967868e-05	5.014964666666859e-05	7.33661969295335e-05	6.67613462690731e-05	6.56564168543853e-05	6.382786131599605e-05
453	453000	6.0314894962979667e-05	4.0666474493735366e-05	4.3107348015548846e-05	5.006020305137575e-05	7.326135118347003e-05	6.667573753996964e-05	6.558503239030995e-05	6.373523976472657e-05
454	454000	6.021605193936308e-05	4.0587146350414375e-05	4.301730292685496e-05	4.997111566452836e-05	7.315688596727258e-05	6.659042699858597e-05	6.551388269000274e-05	6.364295641119267e-05
455	455000	6.011758784057795e-05	4.050814698199696e-05	4.292764342862705e-05	4.9882382307403306e-05	7.305279906621836e-05	6.650541295291398e-05	6.544296646683554e-05	6.355100927964391e-05
456	456000	6.0019500385954076e-05	4.042947430777813e-05	4.283836702767213e-05	4.9794000799641594e-05	7.294908828330494e-05	6.642069372423773e-05	6.537228244403905e-05	6.345939641018125e-05
457	457000	5.9921787313510384e-05	4.035112626474588e-05	4.274947125233884e-05	4.9705968979054986e-05	7.284575143906986e-05	6.633626764700042e-05	6.530182935460628e-05	6.336811585859559e-05
458	458000	5.982442863585326e-05	4.0272818815284344e-05	4.266042791076979e-05	4.9617663193949975e-05	7.274413335983508e-05	6.625340720002923e-05	6.523216551622009e-05	6.327778775690942e-05
459	459000	5.972743996787361e-05	4.0194833627299645e-05	4.2571763638417755e-05	4.952970637425342e-05	7.264287820386737e-05	6.617083063640095e-05	6.516272769085519e-05	6.318778500065898e-05
460	460000	5.9630819101821604e-05	4.0117168676807475e-05	4.248347600093863e-05	4.944209638515319e-05	7.254198388855141e-05	6.608853636820908e-05	6.50935146552373e-05	6.309810571301705e-05
461	461000	5.953456384788248e-05	4.0039821956898914e-05	4.239556258486834e-05	4.9354831109500606e-05	7.244144834771611e-05	6.6006522819856e-05	6.502452519535372e-05	6.30087480320326e-05
462	462000	5.943867203399208e-05	3.996279147755911e-05	4.230802099739909e-05	4.926790844762588e-05	7.234126953146964e-05	6.592478842793104e-05	6.495575810636324e-05	6.291971011048095e-05
463	463000	5.934314150565491e-05	3.98860752654895e-05	4.222084886615797e-05	4.9181326317156804e-05	7.224144540603631e-05	6.584333164109005e-05	6.488721219250698e-05	6.283099011571551e-05
464	464000	5.9247970125764474e-05	3.980967136393136e-05	4.2134043838989154e-05	4.909508265283919e-05	7.214197395359547e-05	6.576215091993638e-05	6.481888626702091e-05	6.274258622952184e-05
465	465000	5.9153155774426074e-05	3.9733577832491925e-05	4.204760358373832e-05	4.9009175406359425e-05	7.20428531721218e-05	6.56812447369035e-05	6.475077915204856e-05	6.265449664797294e-05
466	466000	5.9058696348781144e-05	3.965779274697265e-05	4.196152578803995e-05	4.892360254616963e-05	7.194408107522874e-05	6.560061157613902e-05	6.46828896785554e-05	6.256671958128667e-05
467	467000	5.896458976283441e-05	3.9582314199199734e-05	4.187580815910757e-05	4.883836205731468e-05	7.184565569201247e-05	6.552024993338946e-05	6.461521668624393e-05	6.247925325368488e-05
468	468000	5.8870833947282816e-05	3.950714029685676e-05	4.1790448423526404e-05	4.875345194126178e-05	7.174757506689892e-05	6.544015831588743e-05	6.454775902346991e-05	6.239209590325393e-05
469	469000	5.877731379121635e-05	3.9431854551242176e-05	4.1704817903765074e-05	4.866816087263359e-05	7.165100722792027e-05	6.536143553058717e-05	6.448091364920746e-05	6.230573985312192e-05
470	470000	5.86841409149855e-05	3.935687216724094e-05	4.161954467164937e-05	4.858320020287937e-05	7.155477463095315e-05	6.528297481824806e-05	6.441427965453345e-05	6.221968687783244e-05
471	471000	5.8591313294207744e-05	3.928219128090956e-05	4.153462648098173e-05	4.849856795320656e-05	7.145887540260763e-05	6.520477475159004e-05	6.434785592340501e-05	6.213393527226303e-05
472	472000	5.84988289205662e-05	3.92078100436824e-05	4.145006110441494e-05	4.841426216084161e-05	7.136330768391073e-05	6.512683391411514e-05	6.42816413480251e-05	6.204848334447801e-05
473	473000	5.840668580164846e-05	3.913372662221244e-05	4.1365846333254754e-05	4.833028087886705e-05	7.126806963016558e-05	6.504915090000311e-05	6.421563482876412e-05	6.196332941559867e-05
474	474000	5.83148819607875e-05	3.9059939198214324e-05	4.1281979977264525e-05	4.824662217606007e-05	7.117315941081187e-05	6.497172431400869e-05	6.414983527408277e-05	6.187847181967524e-05
475	475000	5.82234154369043e-05	3.89864459683091e-05	4.119845986447249e-05	4.8163284136733266e-05	7.107857520928787e-05	6.489455277136016e-05	6.408424160045562e-05	6.179390890356047e-05
476	476000	5.8132284284352256e-05	3.891324514387085e-05	4.1115283840981326e-05	4.808026486057714e-05	7.098431522289429e-05	6.481763489765859e-05	6.401885273229521e-05	6.170963902678421e-05
477	477000	5.8041486572763894e-05	3.884033495087551e-05	4.10324497707802e-05	4.799756246250495e-05	7.089037766265947e-05	6.474096932877867e-05	6.395366760187788e-05	6.162566056143005e-05
478	478000	5.7951020386898835e-05	3.876771362975121e-05	4.094995553555915e-05	4.791517507249885e-05	7.07967607532065e-05	6.466455471077046e-05	6.388868514926954e-05	6.154197189201318e-05
479	479000	5.786088382649426e-05	3.8695379435230666e-05	4.0867799034525726e-05	4.7833100835458535e-05	7.070346273262177e-05	6.458838969976268e-05	6.382390432225293e-05	6.145857141535967e-05
480	480000	5.777088907849012e-05	3.86227804364723e-05	4.078524413089416e-05	4.775053484769316e-05	7.061153759447786e-05	6.451345362550836e-05	6.375960935772064e-05	6.137585770631522e-05
481	481000	5.76812211626801e-05	3.855046831147082e-05	4.070302728263974e-05	4.7668282768450106e-05	7.051992291166837e-05	6.443876017614173e-05	6.369551276923668e-05	6.129342711096998e-05
482	482000	5.7591878216323365e-05	3.847844133376598e-05	4.0621146406944405e-05	4.7586342755375e-05	7.042861699353005e-05	6.436430806412954e-05	6.363161353421132e-05	6.12112780747002e-05
483	483000	5.750285839113111e-05	3.840669779084098e-05	4.053959943810851e-05	4.750471298071899e-05	7.033761816208936e-05	6.429009601142376e-05	6.356791063743344e-05	6.112940905462117e-05
484	484000	5.74141598531249e-05	3.8335235983981316e-05	4.045838432737498e-05	4.7423391631193156e-05	7.024692475194085e-05	6.421612274937223e-05	6.350440307100219e-05	6.104781851947426e-05
485	485000	5.732578078249664e-05	3.8264054228135286e-05	4.037749904275595e-05	4.734237690782455e-05	7.015653511012788e-05	6.414238701863065e-05	6.344108983425943e-05	6.096650494951561e-05
486	486000	5.723771937346993e-05	3.81931508517763e-05	4.029694156886105e-05	4.7261667025813795e-05	7.006644759602341e-05	6.40688875690749e-05	6.337796993372264e-05	6.088546683640604e-05
487	487000	5.714997383416356e-05	3.8122524196766504e-05	4.021670990672798e-05	4.7181260214394636e-05	6.997666058121334e-05	6.399562315971495e-05	6.331504238301909e-05	6.080470268310198e-05
488	488000	5.706254238645602e-05	3.805217261822262e-05	4.013680207365547e-05	4.7101154716695024e-05	6.988717244938058e-05	6.392259255860936e-05	6.325230620282053e-05	6.0724211003748386e-05
489	489000	5.697542326585219e-05	3.798209448438297e-05	4.0057216103037896e-05	4.7021348789599934e-05	6.979798159619085e-05	6.384979454278137e-05	6.318976042077814e-05	6.064399032357194e-05
490	490000	5.688861472135117e-05	3.7912288176476265e-05	3.99779500442019e-05	4.694184070361584e-05	6.970908642917934e-05	6.37772278981348e-05	6.312740407145915e-05	6.05640391787761e-05
491	491000	5.680211501531582e-05	3.784275208859178e-05	3.9899001962245266e-05	4.68626287427365e-05	6.962048536763881e-05	6.370489141937207e-05	6.306523619628327e-05	6.0484356116437295e-05
492	492000	5.671568585527824e-05	3.777281118882694e-05	3.981954789624814e-05	4.67828386775866e-05	6.95331152911276e-05	6.363363893898132e-05	6.300344937305383e-05	6.04052501373437e-05
493	493000	5.6629563295094396e-05	3.770314117250005e-05	3.974041290027613e-05	4.6703346063051875e-05	6.944603192717114e-05	6.356261058556575e-05	6.294184835551083e-05	6.032640792556831e-05
494	494000	5.6543745628524524e-05	3.763374044419695e-05	3.9661595049704096e-05	4.662414919028063e-05	6.93592337561872e-05	6.349180520164897e-05	6.288043220970742e-05	6.024782806926336e-05
495	495000	5.64582311622531e-05	3.75646074211044e-05	3.9583092435380995e-05	4.654524636367162e-05	6.927271926970231e-05	6.342122163805985e-05	6.281920000826953e-05	6.016950916697632e-05
496	496000	5.6373018215764425e-05	3.749574053288511e-05	3.9504903163474415e-05	4.646663590074443e-05	6.918648697024795e-05	6.335085875385567e-05	6.275815083033632e-05	6.0091449827552104e-05
497	497000	5.6288105121220804e-05	3.742713822155473e-05	3.942702535531729e-05	4.638831613201214e-05	6.910053537125862e-05	6.328071541624732e-05	6.269728376150152e-05	6.001364867003747e-05
498	498000	5.620349022334159e-05	3.735879894136003e-05	3.934945714725596e-05	4.631028540085479e-05	6.901486299697053e-05	6.321079050052452e-05	6.263659789375522e-05	5.993610432358514e-05
499	499000	5.6119171879283276e-05	3.729072115865837e-05	3.9272196690500576e-05	4.62325420633948e-05	6.892946838232148e-05	6.314108288998198e-05	6.257609232542659e-05	5.985881542736036e-05
500	500000	5.6035148458521824e-05	3.7222903351799096e-05	3.91952421509771e-05	4.615508448837351e-05	6.884435007285251e-05	6.307159147584692e-05	6.251576616112668e-05	5.978178063044751e-05
501	501000	5.595141834273565e-05	3.7155344011005696e-05	3.911859170918069e-05	4.60779110570295e-05	6.875950662460941e-05	6.300231515720652e-05	6.245561851169257e-05	5.97049985917582e-05
502	502000	5.586797992569004e-05	3.7088041638259946e-05	3.904224356003164e-05	4.600102016297803e-05	6.867493660404671e-05	6.293325284093703e-05	6.239564849413154e-05	5.96284679799405e-05
503	503000	5.578483161312334e-05	3.702099474718687e-05	3.89661959127321e-05	4.5924410212091925e-05	6.859063858793174e-05	6.286440344163302e-05	6.233585523156598e-05	5.955218747328881e-05
504	504000	5.570171853161454e-05	3.695345202127217e-05	3.8889594071416476e-05	4.5847199502245565e-05	6.850740235154599e-05	6.279646596060606e-05	6.227635711425712e-05	5.947637534405317e-05
505	505000	5.5618893654955316e-05	3.6886166037886415e-05	3.881329420811981e-05	4.577027126196437e-05	6.842443181179668e-05	6.272873634451325e-05	6.221703355270764e-05	5.9400809711680504e-05
506	506000	5.5536355416020126e-05	3.681913531559549e-05	3.873729453794409e-05	4.569362390157272e-05	6.834172559694174e-05	6.266121354763238e-05	6.21578836906688e-05	5.932548928897027e-05
507	507000	5.545410225927947e-05	3.675235838441837e-05	3.866159329004096e-05	4.561725584345946e-05	6.825928234501378e-05	6.25938965315552e-05	6.209890667777324e-05	5.9250412797970025e-05
508	508000	5.537213264069169e-05	3.668583378571672e-05	3.858618870747368e-05	4.554116552196292e-05	6.817710070373145e-05	6.252678426512205e-05	6.204010166948346e-05	5.917557896989114e-05
509	509000	5.529044502759575e-05	3.661956007208488e-05	3.851107904708088e-05	4.546535138325719e-05	6.809517933041145e-05	6.245987572435685e-05	6.198146782704017e-05	5.910098654502501e-05
510	510000	5.520903789860484e-05	3.655353580724173e-05	3.84362625793416e-05	4.5389811885239494e-05	6.801351689188185e-05	6.239316989240318e-05	6.192300431741177e-05	5.902663427266052e-05
511	511000	5.512790974350202e-05	3.648775956592355e-05	3.8361737588242125e-05	4.531454549741898e-05	6.79321120643963e-05	6.232666575946095e-05	6.186471031324384e-05	5.895252091100218e-05
512	512000	5.5047059063136336e-05	3.642222993377798e-05	3.82875023711444e-05	4.5239550700806834e-05	6.785096353354895e-05	6.226036232272384e-05	6.180658499280958e-05	5.887864522708948e-05
513	513000	5.4966484369320025e-05	3.6356945507259627e-05	3.8213555238655734e-05	4.5164825987807465e-05	6.77700699941905e-05	6.219425858631715e-05	6.174862753996065e-05	5.8805005996716636e-05
514	514000	5.488618418472778e-05	3.6291904893526465e-05	3.8139894514500254e-05	4.50903698621112e-05	6.76894301503452e-05	6.212835356123648e-05	6.169083714407837e-05	5.873160200435374e-05
515	515000	5.480615704279604e-05	3.622710671033763e-05	3.8066518535391957e-05	4.5016180838588e-05	6.76090427151285e-05	6.206264626528727e-05	6.163321300002575e-05	5.865843204306845e-05
516	516000	5.4726151057733004e-05	3.6161745040208653e-05	3.7992564069472085e-05	4.494139159731043e-05	6.752956489668769e-05	6.199769611247357e-05	6.157582277518208e-05	5.858563866630825e-05
517	517000	5.464641642684607e-05	3.609662750214978e-05	3.791889604716548e-05	4.486687104949528e-05	6.745033411508517e-05	6.193293948505018e-05	6.151859694837597e-05	5.8513076297825913e-05
518	518000	5.45669517075928e-05	3.6031752714736015e-05	3.7845512808169715e-05	4.47926177128931e-05	6.737134912686528e-05	6.186837543373542e-05	6.146153473205788e-05	5.844074375982007e-05
519	519000	5.448775546786476e-05	3.596711930700594e-05	3.7772412704986265e-05	4.471863011627184e-05	6.729260869721586e-05	6.18040030157248e-05	6.140463534396186e-05	5.8368639882752905e-05
520	520000	5.440882628589207e-05	3.5902725918362547e-05	3.7699594102797515e-05	4.464490679931401e-05	6.721411159989181e-05	6.173982129463465e-05	6.134789800706012e-05	5.829676350527654e-05
521	521000	5.4330162750149305e-05	3.583857119847523e-05	3.762705537934504e-05	4.457144631251492e-05	6.713585661713939e-05	6.167582934044595e-05	6.1291321949518e-05	5.822511347415987e-05
522	522000	5.425176345926185e-05	3.5774653807182595e-05	3.7554794924809015e-05	4.4498247217081936e-05	6.705784253962099e-05	6.16120262294492e-05	6.123490640464927e-05	5.8153688644216647e-05
523	523000	5.4173627021914e-05	3.571097241439675e-05	3.748281114168953e-05	4.4425308084835145e-05	6.698006816634128e-05	6.154841104418942e-05	6.117865061087213e-05	5.808248787823393e-05
524	524000	5.409575205675734e-05	3.5647525700008426e-05	3.741110244468874e-05	4.4352627498108784e-05	6.690253230457362e-05	6.148498287341213e-05	6.112255381166538e-05	5.801151004690145e-05
525	525000	5.4018137192320686e-05	3.558431235379325e-05	3.733966726059475e-05	4.428020404965408e-05	6.682523376978769e-05	6.142174081200943e-05	6.106661525552523e-05	5.7940754028741705e-05
526	526000	5.3940781066920846e-05	3.552133107531911e-05	3.726850402816656e-05	4.420803634254307e-05	6.67481713855774e-05	6.135868396096725e-05	6.1010834195922815e-05	5.7870218710040983e-05
527	527000	5.386368232857424e-05	3.545858057385454e-05	3.7197611198020556e-05	4.413612299007335e-05	6.667134398359023e-05	6.129581142731263e-05	6.0955209891261525e-05	5.779990298478084e-05
528	528000	5.378660152871695e-05	3.539518708824203e-05	3.712610408796127e-05	4.406359745230016e-05	6.659531296862544e-05	6.123357567172673e-05	6.089977906184698e-05	5.772989169774429e-05
529	529000	5.370977656972327e-05	3.533202656719887e-05	3.705486935248789e-05	4.39913279814258e-05	6.651951227442375e-05	6.117152068636517e-05	6.084450337998201e-05	5.766009744457246e-05
530	530000	5.3633206121197557e-05	3.5269097716640346e-05	3.698390544216089e-05	4.3919313191851906e-05	6.644394076986041e-05	6.110964560592759e-05	6.078938211936268e-05	5.759051914409621e-05
531	531000	5.3556888862155334e-05	3.5206399252094074e-05	3.691321081925614e-05	4.3847551708073305e-05	6.636859733148618e-05	6.104794957087815e-05	6.0734414558447064e-05	5.7521155722559014e-05
532	532000	5.348082348093921e-05	3.514392989861021e-05	3.684278395765477e-05	4.3776042164585594e-05	6.629348084346087e-05	6.098643172739616e-05	6.0679599980415244e-05	5.745200611355228e-05
533	533000	5.340500867513561e-05	3.508168839067357e-05	3.677262334273371e-05	4.370478320579396e-05	6.621859019748798e-05	6.0925091227327725e-05	6.062493767312996e-05	5.738306925795131e-05
534	534000	5.3329443151492346e-05	3.501967347211589e-05	3.670272747125775e-05	4.363377348592262e-05	6.614392429274901e-05	6.0863927228137264e-05	6.0570426929096525e-05	5.731434410385197e-05
535	535000	5.3254125625837283e-05	3.495788389602979e-05	3.6633094851273015e-05	4.35630116689258e-05	6.606948203583991e-05	6.0802938892860036e-05	6.0516067045424755e-05	5.72458296065082e-05
536	536000	5.3179054822997704e-05	3.4896318424683105e-05	3.656372400200112e-05	4.349249642839898e-05	6.599526234070672e-05	6.074212539005498e-05	6.046185732379e-05	5.71775247282698e-05
537	537000	5.3104229476720603e-05	3.483497582943442e-05	3.649461345373505e-05	4.342222644749179e-05	6.592126412858281e-05	6.0681485893758026e-05	6.0407797070395146e-05	5.710942843852149e-05
538	538000	5.302964832959392e-05	3.477385489064973e-05	3.642576174773578e-05	4.335220041882144e-05	6.58474863279268e-05	6.062101958343585e-05	6.035388559593288e-05	5.704153971362183e-05
539	539000	5.295531013296835e-05	3.471295439761956e-05	3.6357167436130415e-05	4.3282417044387166e-05	6.577392787436034e-05	6.056072564394013e-05	6.0300122215548285e-05	5.69738575368433e-05
540	540000	5.288121364688022e-05	3.465227314847748e-05	3.6288829081811e-05	4.3212875035485835e-05	6.57005877106074e-05	6.050060326546242e-05	6.024650624880221e-05	5.690638089831299e-05
541	541000	5.280714764909577e-05	3.4590888711788906e-05	3.621986319126656e-05	4.3142729948123425e-05	6.562793160939207e-05	6.0441001248610095e-05	6.0193053018125464e-05	5.683914366691115e-05
542	542000	5.273332188124061e-05	3.4529726073117693e-05	3.615115536665347e-05	4.307282794688274e-05	6.555548980947238e-05	6.038156785444209e-05	6.0139745795449616e-05	5.67721098277432e-05
543	543000	5.265973512306306e-05	3.44687840240422e-05	3.6082704168836926e-05	4.300316774318362e-05	6.548326128511694e-05	6.032230229610669e-05	6.008658391366697e-05	5.670527839198624e-05
544	544000	5.258638616274197e-05	3.44080613649338e-05	3.601450816933798e-05	4.2933748057632694e-05	6.541124501738092e-05	6.0263203791864e-05	6.0033566709938965e-05	5.6638648377434054e-05
545	545000	5.2513273796812916e-05	3.4347556904877026e-05	3.5946565950235696e-05	4.286456761994157e-05	6.53394399940491e-05	6.020427156504386e-05	5.998069352566119e-05	5.657221880844088e-05
546	546000	5.244039683009581e-05	3.428726946159062e-05	3.58788761040697e-05	4.279562516884536e-05	6.526784520957907e-05	6.014550484400321e-05	5.9927963706428824e-05	5.650598871586558e-05
547	547000	5.2367754075622334e-05	3.422719786134897e-05	3.58114372337441e-05	4.2726919452022166e-05	6.519645966504513e-05	6.008690286208485e-05	5.987537660200189e-05	5.643995713701664e-05
548	548000	5.2295344354564916e-05	3.4167340938904916e-05	3.574424795243233e-05	4.265844922601347e-05	6.512528236808255e-05	6.002846485757602e-05	5.982293156627145e-05	5.637412311559729e-05
549	549000	5.22231664961662e-05	3.4107697537413115e-05	3.567730688348321e-05	4.2590213256145406e-05	6.505431233283297e-05	5.99701900736675e-05	5.9770627957225754e-05	5.6308485701651685e-05
550	550000	5.215121933766893e-05	3.404826650835417e-05	3.561061266032772e-05	4.252221031645084e-05	6.49835485798897e-05	5.991207775841319e-05	5.9718465136916945e-05	5.624304395151115e-05
551	551000	5.2079501724247123e-05	3.398904671145991e-05	3.554416392638725e-05	4.245443918959214e-05	6.491299013624389e-05	5.985412716469029e-05	5.9666442471427825e-05	5.6177796927741504e-05
552	552000	5.2008012508937836e-05	3.393003701463919e-05	3.547795933498246e-05	4.238689866678528e-05	6.484263603523136e-05	5.979633755015948e-05	5.961455933083943e-05	5.611274369909055e-05
553	553000	5.1936750552572945e-05	3.38712362939044e-05	3.54119975492432e-05	4.23195875477238e-05	6.477248531647982e-05	5.97387081772256e-05	5.956281508919823e-05	5.6047883340436015e-05
554	554000	5.1865552391130354e-05	3.3811727755757125e-05	3.534544924908713e-05	4.2251731370449926e-05	6.470289795936065e-05	5.968148122184455e-05	5.9511209510610195e-05	5.598320748613088e-05
555	555000	5.1794579969532454e-05	3.375243080523598e-05	3.5279145687464255e-05	4.218410607494675e-05	6.463351065607022e-05	5.9624412143761445e-05	5.945974158946799e-05	5.5918722700331094e-05
556	556000	5.1723832167244394e-05	3.369334431081404e-05	3.5213085525780065e-05	4.211671046175146e-05	6.456432247257654e-05	5.956750022413705e-05	5.940841071153067e-05	5.58544280758283e-05
557	557000	5.165330787129564e-05	3.363446714903611e-05	3.514726743515159e-05	4.2049543339775085e-05	6.449533248087802e-05	5.9510744748690524e-05	5.9357216266396834e-05	5.5790322711343216e-05
558	558000	5.1583005976215586e-05	3.3575798204447e-05	3.508169009631944e-05	4.1982603526229134e-05	6.442653975895412e-05	5.9454145007662206e-05	5.930615764747315e-05	5.572640571147637e-05
559	559000	5.151292538396929e-05	3.351733636952008e-05	3.5016352199561214e-05	4.191588984655296e-05	6.435794339071584e-05	5.939770029577677e-05	5.925523425194418e-05	5.566267618665894e-05
560	560000	5.144306500389486e-05	3.345908054458716e-05	3.4951252444605406e-05	4.1849401134341976e-05	6.42895424659575e-05	5.934140991220729e-05	5.920444548074213e-05	5.559913325310508e-05
561	561000	5.137342375264027e-05	3.340102963776854e-05	3.488638954054685e-05	4.178313623127667e-05	6.42213360803079e-05	5.928527316053911e-05	5.9153790738516604e-05	5.5535776032763226e-05
562	562000	5.130400055410179e-05	3.3343182564904304e-05	3.482176220576232e-05	4.171709398705203e-05	6.415332333518326e-05	5.922928934873412e-05	5.91032694336053e-05	5.547260365326969e-05
563	563000	5.123479433936281e-05	3.3285538249485974e-05	3.4757369167827654e-05	4.165127325930824e-05	6.408550333773947e-05	5.917345778909587e-05	5.9052880978004573e-05	5.5409615247900983e-05
564	564000	5.116580404663289e-05	3.32280956225892e-05	3.4693209163435495e-05	4.1585672913561585e-05	6.401787520082557e-05	5.911777779823446e-05	5.900262478734023e-05	5.5346809955527895e-05
565	565000	5.1097028621187894e-05	3.317085362280683e-05	3.462928093831395e-05	4.152029182313646e-05	6.395043804293741e-05	5.906224869703194e-05	5.895250028083892e-05	5.528418692056929e-05
566	566000	5.102846701531037e-05	3.3113811196182946e-05	3.4565583247145986e-05	4.14551288690978e-05	6.388319098817162e-05	5.900686981060829e-05	5.890250688129936e-05	5.522174529294682e-05
567	567000	5.0960005381606036e-05	3.3056039811081416e-05	3.4501326214067796e-05	4.138946212325469e-05	6.38164094502299e-05	5.8951798090761696e-05	5.885263143122934e-05	5.515944311238176e-05
568	568000	5.089175599324149e-05	3.299847074944043e-05	3.443730154698728e-05	4.132401483412787e-05	6.374981521607687e-05	5.889687467689874e-05	5.880288598774854e-05	5.509732082027415e-05
569	569000	5.082371782027537e-05	3.2941102948359685e-05	3.4373507998743695e-05	4.125878588386424e-05	6.3683407432002e-05	5.8842098909588226e-05	5.875326998398731e-05	5.50353775818868e-05
570	570000	5.0755889839562614e-05	3.288393535237765e-05	3.4309944331046045e-05	4.119377416225601e-05	6.361718524967722e-05	5.8787470133483e-05	5.870378285653817e-05	5.4973612567813847e-05
571	571000	5.068827103469792e-05	3.282696691340676e-05	3.4246609314394964e-05	4.1128978566675205e-05	6.355114782611389e-05	5.873298769728821e-05	5.8654424045428895e-05	5.4912024953937746e-05
572	572000	5.0620860395959746e-05	3.277019659066891e-05	3.4183501728004725e-05	4.106439800200876e-05	6.348529432361945e-05	5.867865095372863e-05	5.860519299409551e-05	5.4850613921386355e-05
573	573000	5.055365692025445e-05	3.271362335063195e-05	3.412062035972654e-05	4.1000031380594155e-05	6.341962390975544e-05	5.862445925951701e-05	5.855608914935558e-05	5.478937865649011e-05
574	574000	5.0486659611061684e-05	3.265724616694668e-05	3.4057964005972565e-05	4.0935877622156006e-05	6.335413575729532e-05	5.857041197532291e-05	5.8507111961382e-05	5.472831835074047e-05
575	575000	5.041986747837971e-05	3.260106402038451e-05	3.3995531471640456e-05	4.087193565374295e-05	6.328882904418264e-05	5.8516508465741123e-05	5.845826088367664e-05	5.4667432200747864e-05
576	576000	5.035327953867155e-05	3.254507589877568e-05	3.3933321570039126e-05	4.080820440966554e-05	6.322370295348996e-05	5.8462748099260935e-05	5.8409535373044436e-05	5.460671940820063e-05
577	577000	5.028689481481176e-05	3.2489280796948424e-05	3.387133312281495e-05	4.074468283143444e-05	6.315875667337803e-05	5.840913024823569e-05	5.8360934889568e-05	5.454617917982415e-05
578	578000	5.022071233603343e-05	3.2433677716668435e-05	3.380956495987889e-05	4.068136986769953e-05	6.309398939705528e-05	5.835565428885224e-05	5.8312458896581826e-05	5.448581072734029e-05
579	579000	5.015473113787609e-05	3.2378265666579055e-05	3.3748015919334355e-05	4.0618264474189364e-05	6.302940032273774e-05	5.8302319601101245e-05	5.8264106860647314e-05	5.442561326742754e-05
580	580000	5.0088950262133744e-05	3.232304366214227e-05	3.3686684847405906e-05	4.0555365613651564e-05	6.29649886536095e-05	5.8249125568747157e-05	5.821587825152808e-05	5.436558602168123e-05
581	581000	5.00233139894784e-05	3.226709361227252e-05	3.3624842600537556e-05	4.0492018768354504e-05	6.290095066810093e-05	5.819615543165359e-05	5.816774672826506e-05	5.430566277705321e-05
582	582000	4.995787637867217e-05	3.2211336377199404e-05	3.356321994109503e-05	4.042887955185344e-05	6.283708776955747e-05	5.814332443225678e-05	5.811973766780645e-05	5.424590846072011e-05
583	583000	4.989263648862746e-05	3.2155770962858346e-05	3.35018157140827e-05	4.036594692861451e-05	6.277339917966704e-05	5.809063196695338e-05	5.807185054895043e-05	5.418632230743042e-05
584	584000	4.982759338431865e-05	3.210039638200288e-05	3.344062877254702e-05	4.0303219870032585e-05	6.270988412490462e-05	5.8038077435787805e-05	5.8024084853602184e-05	5.412690355670423e-05
585	585000	4.9762746136733286e-05	3.2045211654146624e-05	3.337965797750723e-05	4.0240697354373866e-05	6.264654183649455e-05	5.798566024242453e-05	5.797644006675047e-05	5.406765145279504e-05
586	586000	4.9698093822822596e-05	3.19902158055054e-05	3.331890219788629e-05	4.017837836671772e-05	6.25833715503738e-05	5.793337979411961e-05	5.792891567644404e-05	5.400856524465262e-05
587	587000	4.963363552545362e-05	3.193540786894011e-05	3.325836031044265e-05	4.011626189890017e-05	6.25203725071544e-05	5.788123550169332e-05	5.7881511173768045e-05	5.394964418588557e-05
588	588000	4.956937033336107e-05	3.188078688390022e-05	3.319803119970284e-05	4.0054346949457357e-05	6.245754395208752e-05	5.782922677950256e-05	5.783422605282124e-05	5.3890887534724744e-05
589	589000	4.950529734109983e-05	3.182635189636765e-05	3.313791375789442e-05	3.9992632523569504e-05	6.239488513502701e-05	5.777735304541361e-05	5.778705981069269e-05	5.383229455398674e-05
590	590000	4.944141564899809e-05	3.1772101958801496e-05	3.307800688488024e-05	3.9931117633005985e-05	6.23323953103936e-05	5.772561372077533e-05	5.7740011947439294e-05	5.377386451103781e-05
591	591000	4.937772436311084e-05	3.171803613008291e-05	3.301830948809252e-05	3.986980129607032e-05	6.227007373713945e-05	5.7674008230392154e-05	5.769308196606304e-05	5.371559667775812e-05
592	592000	4.931422259517377e-05	3.1664153475461276e-05	3.2958820482468525e-05	3.980868253754631e-05	6.220791967871321e-05	5.762253600249818e-05	5.764626937248912e-05	5.365749033050661e-05
593	593000	4.925090946255758e-05	3.161045306649988e-05	3.2899538790385996e-05	3.9747760388644e-05	6.214593240302454e-05	5.757119646873036e-05	5.759957367554338e-05	5.359954475008536e-05
594	594000	4.91877840882229e-05	3.155693398102313e-05	3.284046334160011e-05	3.9687033886947035e-05	6.208411118241054e-05	5.751998906410307e-05	5.7552994386930735e-05	5.354175922170553e-05
595	595000	4.912485094010624e-05	3.150273542208687e-05	3.2780961986639085e-05	3.96259430481292e-05	6.202257303448309e-05	5.746893250267983e-05	5.7506488439440953e-05	5.348405212971205e-05
596	596000	4.906210379018805e-05	3.144872072768427e-05	3.272166808511877e-05	3.956504859820466e-05	6.196119906868458e-05	5.7418006883945994e-05	5.746009807236245e-05	5.342650398297009e-05
597	597000	4.8999541778056476e-05	3.139488896713831e-05	3.2662580567486955e-05	3.950434957791626e-05	6.189998857260871e-05	5.736721165321947e-05	5.741382280524024e-05	5.336911407810303e-05
598	598000	4.8937164048712436e-05	3.134123921603138e-05	3.260369837148484e-05	3.944384503428865e-05	6.183894083812716e-05	5.731654625909191e-05	5.736766216041689e-05	5.331188171601813e-05
599	599000	4.887496975252628e-05	3.128777055615252e-05	3.2545020442085146e-05	3.938353402057673e-05	6.177805516135633e-05	5.726601015340392e-05	5.73216156630118e-05	5.3254806201873566e-05
600	600000	4.88129580451956e-05	3.1234482075445724e-05	3.2486545731431095e-05	3.932341559621476e-05	6.171733084262546e-05	5.721560279122041e-05	5.727568284090031e-05	5.3197886845045275e-05
601	601000	4.875112808770254e-05	3.118137286795837e-05	3.242827319877563e-05	3.926348882676565e-05	6.165676718644386e-05	5.716532363080638e-05	5.7229863224693085e-05	5.3141122959094714e-05
602	602000	4.868947904627243e-05	3.112844203379032e-05	3.237020181042163e-05	3.920375278387093e-05	6.15963635014694e-05	5.7115172133602915e-05	5.718415634771595e-05	5.30845138617362e-05
603	603000	4.862801009233191e-05	3.107568867904354e-05	3.231233053966232e-05	3.9144206545201315e-05	6.153611910047668e-05	5.706514776420315e-05	5.7138561745989515e-05	5.3028058874805206e-05
604	604000	4.856672040246844e-05	3.102311191577218e-05	3.225465836672277e-05	3.908484919440743e-05	6.147603330032598e-05	5.701524999032889e-05	5.7093078958209203e-05	5.29717573242266e-05
605	605000	4.850560915838928e-05	3.097071086193316e-05	3.219718427870151e-05	3.9025679821071425e-05	6.141610542193217e-05	5.6965478282806725e-05	5.7047707525725634e-05	5.291560853998334e-05
606	606000	4.844467554688144e-05	3.0918484641337354e-05	3.213990726951302e-05	3.896669752065877e-05	6.135633479023384e-05	5.691583211554547e-05	5.700244699252463e-05	5.285961185608518e-05
607	607000	4.838391875977168e-05	3.086643238360091e-05	3.208282633983066e-05	3.890790139447049e-05	6.129672073416295e-05	5.686631096551249e-05	5.6957296905208126e-05	5.2803766610538005e-05
608	608000	4.832333799388737e-05	3.081455322409763e-05	3.20259404970303e-05	3.8849290549596196e-05	6.123726258661487e-05	5.681691431271146e-05	5.6912256812974586e-05	5.2748072145313504e-05
609	609000	4.82629982457725e-05	3.076202891090291e-05	3.196870316724245e-05	3.879038345592792e-05	6.117801306909346e-05	5.6767613789817414e-05	5.68672620873509e-05	5.2692438044989146e-05
610	610000	4.820283265543693e-05	3.07096800829219e-05	3.191166179021635e-05	3.873166211159802e-05	6.11189179469722e-05	5.671843682707391e-05	5.682237666938064e-05	5.263695375670432e-05
611	611000	4.814284043594115e-05	3.065750586761226e-05	3.1854815375517996e-05	3.8673125627821575e-05	6.10599765658003e-05	5.6669382913009225e-05	5.677760011497704e-05	5.258161863244057e-05
612	612000	4.808302080518163e-05	3.060550539818864e-05	3.179816293932946e-05	3.8614773121511736e-05	6.1001188274966304e-05	5.6620451539101557e-05	5.6732931982580525e-05	5.2526432028037306e-05
613	613000	4.802337298585333e-05	3.0553677813575284e-05	3.174170350439413e-05	3.85566037152339e-05	6.094255242766921e-05	5.6571642199756885e-05	5.668837183314027e-05	5.247139330316204e-05
614	614000	4.796389620541273e-05	3.0502022258359517e-05	3.1685436099962266e-05	3.8498616537160744e-05	6.088406838089021e-05	5.6522954392287834e-05	5.664391923009585e-05	5.2416501821282046e-05
615	615000	4.790458969604066e-05	3.0450537882744914e-05	3.162935976173708e-05	3.844081072102678e-05	6.0825735495363975e-05	5.6474387616891955e-05	5.659957373935901e-05	5.236175694963508e-05
616	616000	4.78454526946059e-05	3.039922384250569e-05	3.157347353182163e-05	3.838318540608438e-05	6.0767553135551315e-05	5.642594137663055e-05	5.655533492929585e-05	5.230715805920138e-05
617	617000	4.7786484442629105e-05	3.034807929894109e-05	3.151777645866586e-05	3.83257397370595e-05	6.070952066961103e-05	5.637761517740767e-05	5.651120237070877e-05	5.225270452467519e-05
618	618000	4.7727684186246834e-05	3.0297103418830382e-05	3.1462267597014525e-05	3.826847286410826e-05	6.0651637469372596e-05	5.632940852794945e-05	5.646717563681899e-05	5.219839572443731e-05
619	619000	4.766905117617601e-05	3.0246295374388212e-05	3.140694600785516e-05	3.821138394277336e-05	6.0593902910308756e-05	5.6281320939783056e-05	5.6423254303248915e-05	5.21442310405268e-05
620	620000	4.7610584667678956e-05	3.0195654343220522e-05	3.135181075836721e-05	3.815447213394181e-05	6.0536316371508904e-05	5.6233351927216686e-05	5.6379437948004776e-05	5.209020985861411e-05
621	621000	4.7552283920528406e-05	3.014517950828073e-05	3.12968609218711e-05	3.809773660380222e-05	6.047887723565207e-05	5.61855010073189e-05	5.633572615145956e-05	5.203633156797369e-05
622	622000	4.749414819897283e-05	3.0094870057826357e-05	3.124209557777786e-05	3.8041176523802876e-05	6.0421584888980405e-05	5.613776769989882e-05	5.629211849633573e-05	5.198259556145718e-05
623	623000	4.743617677170253e-05	3.0044725185376334e-05	3.1187513811539714e-05	3.798479107061034e-05	6.0364438721273096e-05	5.6090151527485905e-05	5.624861456768843e-05	5.1929001235466594e-05
624	624000	4.737849309566351e-05	2.9993985750584545e-05	3.113266541882234e-05	3.792818000270905e-05	6.030743399149675e-05	5.604259082323407e-05	5.620512253970791e-05	5.187545642915003e-05
625	625000	4.732097176400536e-05	2.9943413046884714e-05	3.107800108231289e-05	3.78717437535507e-05	6.025057424515986e-05	5.59951465085749e-05	5.616173370249962e-05	5.1822052441529526e-05
626	626000	4.726361206117151e-05	2.9893006260937203e-05	3.102351989135906e-05	3.781548150486693e-05	6.019385888242763e-05	5.5947818113141324e-05	5.6118447646710804e-05	5.176878867784038e-05
627	627000	4.720641327589562e-05	2.984276458466084e-05	3.0969220941259226e-05	3.7759392443518494e-05	6.013728730690022e-05	5.590060516921452e-05	5.607526396526316e-05	5.171566454677479e-05
628	628000	4.714937470116943e-05	2.979268721519047e-05	3.09151033332143e-05	3.7703475761455034e-05	6.008085892558726e-05	5.585350721170523e-05	5.603218225333675e-05	5.1662679460456345e-05
629	629000	4.709249563420998e-05	2.974277335483514e-05	3.0861166174279626e-05	3.764773065567492e-05	6.002457314888312e-05	5.58065237781341e-05	5.598920210835352e-05	5.160983283441455e-05
630	630000	4.703577537642829e-05	2.969302221103664e-05	3.0807408577317885e-05	3.7592156328186055e-05	5.996842939054224e-05	5.575965440861362e-05	5.594632312996168e-05	5.155712408755992e-05
631	631000	4.697921323339726e-05	2.9643432996328216e-05	3.075382966095211e-05	3.7536751985966614e-05	5.9912427067654534e-05	5.571289864582898e-05	5.5903544920019714e-05	5.15045526421589e-05
632	632000	4.692280851482054e-05	2.9594004928293943e-05	3.0700428549518986e-05	3.748151684092599e-05	5.985656560062156e-05	5.566625603501988e-05	5.586086708258073e-05	5.1452117923809255e-05
633	633000	4.686656053450143e-05	2.9544737229528622e-05	3.0647204373023306e-05	3.742645010986708e-05	5.980084441313197e-05	5.5619726123962374e-05	5.5818289223877046e-05	5.1399819361415766e-05
634	634000	4.681046861031217e-05	2.9495629127597462e-05	3.0594156267091944e-05	3.737155101444738e-05	5.974526293213815e-05	5.557330846295029e-05	5.577581095230441e-05	5.134765638716584e-05
635	635000	4.675453206416328e-05	2.944667985499672e-05	3.054128337292903e-05	3.7316818781141994e-05	5.968982058783227e-05	5.552700260477785e-05	5.573343187840721e-05	5.129562843650546e-05
636	636000	4.66987502219735e-05	2.9397888649114628e-05	3.0488584837271083e-05	3.726225264120587e-05	5.963451681362328e-05	5.548080810472128e-05	5.569115161486304e-05	5.1243734948115696e-05
637	637000	4.664312241363978e-05	2.9349254752192323e-05	3.043605981234287e-05	3.720785183063707e-05	5.957935104611344e-05	5.5434724520521775e-05	5.5648969776467666e-05	5.1191975363888714e-05
638	638000	4.658764797300756e-05	2.9300777411285595e-05	3.0383707455813438e-05	3.715361559013982e-05	5.9524322725075445e-05	5.5388751412367236e-05	5.560688598012011e-05	5.114034912890464e-05
639	639000	4.653249745472637e-05	2.925179053603929e-05	3.0331190275878758e-05	3.709923397453402e-05	5.94693785735709e-05	5.534280939593347e-05	5.556477915133636e-05	5.108877085979771e-05
640	640000	4.6477498310778826e-05	2.920296197005851e-05	3.027884577961965e-05	3.7045016808304994e-05	5.941457093699491e-05	5.529697723718962e-05	5.552276997547508e-05	5.103732514279293e-05
641	641000	4.642264989013029e-05	2.9154290955579358e-05	3.022667313073903e-05	3.699096333837131e-05	5.93598992636501e-05	5.525125450240345e-05	5.548085807400971e-05	5.098601143092642e-05
642	642000	4.636795154555604e-05	2.9105776739639737e-05	3.017467149828615e-05	3.6937072816267903e-05	5.930536300492461e-05	5.520564076022822e-05	5.543904307046869e-05	5.093482918033988e-05
643	643000	4.631340263361307e-05	2.905741857404132e-05	3.0122840056614203e-05	3.688334449811069e-05	5.925096161527052e-05	5.516013558168615e-05	5.539732459042088e-05	5.088377785025832e-05
644	644000	4.625900251461199e-05	2.9009215715312203e-05	3.00711779853382e-05	3.682977764456139e-05	5.919669455218138e-05	5.5114738540151426e-05	5.535570226146131e-05	5.083285690296773e-05
645	645000	4.62047505525898e-05	2.896116742466985e-05	3.0019684469293556e-05	3.677637152079281e-05	5.914256127617135e-05	5.506944921133394e-05	5.53141757131974e-05	5.078206580379309e-05
646	646000	4.615064611528185e-05	2.8913272967983906e-05	2.996835869849449e-05	3.672312539645428e-05	5.9088561250753074e-05	5.502426717326268e-05	5.5272744577234574e-05	5.073140402107641e-05
647	647000	4.6096688574095034e-05	2.8865531615740316e-05	2.9917199868093496e-05	3.667003854563769e-05	5.903469394241657e-05	5.4979192006269747e-05	5.5231408487162715e-05	5.068087102615526e-05
648	648000	4.604287730408081e-05	2.8817942643004823e-05	2.986620717834084e-05	3.661711024684344e-05	5.898095882060848e-05	5.493422329297403e-05	5.519016707854228e-05	5.063046629334107e-05
649	649000	4.5989211683908266e-05	2.877050532938722e-05	2.9815379834544092e-05	3.6564339782947015e-05	5.892735535771066e-05	5.488936061826532e-05	5.51490199888908e-05	5.058018929989799e-05
650	650000	4.5935691095837993e-05	2.872321895900618e-05	2.9764717047028973e-05	3.651172644116581e-05	5.88738830290197e-05	5.4844603569288575e-05	5.5107966857669176e-05	5.05300395260218e-05
651	651000	4.588231492569543e-05	2.8676082820453876e-05	2.9714218031099594e-05	3.645926951302612e-05	5.8820541312726464e-05	5.479995173542794e-05	5.506700732626856e-05	5.048001645481879e-05
652	652000	4.582908256284516e-05	2.862909620676132e-05	2.966388200699955e-05	3.640696829433054e-05	5.876732968989549e-05	5.475540470829152e-05	5.5026141037996824e-05	5.043011957228527e-05
653	653000	4.5775993400165135e-05	2.8582258415364047e-05	2.9613708199873564e-05	3.635482208512578e-05	5.871424764444485e-05	5.471096208169576e-05	5.4985367638065555e-05	5.038034836728691e-05
654	654000	4.572326561473896e-05	2.853498266183438e-05	2.956346146348395e-05	3.6302596158709515e-05	5.86612032455561e-05	5.4666540029969806e-05	5.494453164838765e-05	5.033062894736806e-05
655	655000	4.5670678987503776e-05	2.8487857156392702e-05	2.9513376558686688e-05	3.6250524881410776e-05	5.86082877046993e-05	5.462222183546992e-05	5.4903788309594915e-05	5.0281034447769515e-05
656	656000	4.561823292591864e-05	2.844088119323776e-05	2.9463452718385284e-05	3.6198607560230934e-05	5.85555005128322e-05	5.457800709737604e-05	5.4863137270505116e-05	5.023156436462803e-05
657	657000	4.5565926840828344e-05	2.8394054070953044e-05	2.9413689180281157e-05	3.6146843506326936e-05	5.8502841163695504e-05	5.4533895417023095e-05	5.482257818179968e-05	5.018221819687656e-05
658	658000	4.551376014643874e-05	2.8347375092472864e-05	2.9364085186836557e-05	3.6095232034980096e-05	5.845030915379351e-05	5.448988639788588e-05	5.4782110696011234e-05	5.013299544622477e-05
659	659000	4.546173226029259e-05	2.8300843565048973e-05	2.931463998523765e-05	3.604377246556512e-05	5.8397903982374555e-05	5.444597964556456e-05	5.474173446751095e-05	5.008389561713936e-05
660	660000	4.540984260324549e-05	2.8254458800216986e-05	2.9265352827357925e-05	3.599246412151938e-05	5.834562515141229e-05	5.440217476776993e-05	5.4701449152495894e-05	5.003491821682454e-05
661	661000	4.535809059944199e-05	2.8208220113763776e-05	2.9216222969721895e-05	3.594130633031275e-05	5.829347216558638e-05	5.4358471374308974e-05	5.466125440897688e-05	4.998606275520305e-05
662	662000	4.5306475676292093e-05	2.8162126825694683e-05	2.9167249673469274e-05	3.5890298423417356e-05	5.824144453226409e-05	5.431486907707056e-05	5.462114989676593e-05	4.993732874489679e-05
663	663000	4.525499726444785e-05	2.811617826020128e-05	2.9118432204319465e-05	3.5839439736277915e-05	5.818954176148142e-05	5.4271367490011196e-05	5.458113527746429e-05	4.988871570120804e-05
664	664000	4.520365479777992e-05	2.8070373745629186e-05	2.9069769832536174e-05	3.578872960828192e-05	5.8137763365924735e-05	5.4227966229140854e-05	5.4541210214450154e-05	4.9840223142100836e-05
665	665000	4.5152447713354804e-05	2.8024712614446406e-05	2.9021261832892528e-05	3.573816738273067e-05	5.8086108860912424e-05	5.418466491250914e-05	5.450137437286681e-05	4.979185058818205e-05
666	666000	4.5101375451411986e-05	2.7979194203212035e-05	2.8972907484636685e-05	3.5687752406810046e-05	5.803457776437679e-05	5.4141463160191124e-05	5.446162741961064e-05	4.97435975626833e-05
667	667000	4.5050437455341236e-05	2.7933817852544726e-05	2.8924706071457245e-05	3.563748403156176e-05	5.798316959684619e-05	5.4098360594273905e-05	5.4421969023319464e-05	4.969546359144233e-05
668	668000	4.499963317166024e-05	2.788858290709212e-05	2.8876656881449502e-05	3.558736161185489e-05	5.793188388142682e-05	5.405535683884271e-05	5.438239885436072e-05	4.964744820288523e-05
669	669000	4.4948962049992314e-05	2.7843488715500168e-05	2.8828759207081665e-05	3.5537384506357576e-05	5.788072014378538e-05	5.4012451519967395e-05	5.4342916584819914e-05	4.9599550928008154e-05
670	670000	4.4898682080069017e-05	2.7798036881565033e-05	2.8780879876679788e-05	3.548738865893969e-05	5.782955590249172e-05	5.396956915211424e-05	5.430333081539313e-05	4.9551714831483516e-05
671	671000	4.484853321645549e-05	2.7752726865556007e-05	2.873315129582845e-05	3.543753755611376e-05	5.777851309485304e-05	5.3926784709783276e-05	5.426383285671409e-05	4.950399611110462e-05
672	672000	4.4798514922662344e-05	2.7707558014610197e-05	2.8685572766283435e-05	3.5387830564045666e-05	5.7727591252327044e-05	5.3884097823912905e-05	5.422442238356692e-05	4.945639430457953e-05
673	673000	4.474862666518958e-05	2.7662529679835715e-05	2.8638143594067317e-05	3.533826705261467e-05	5.7676789908872715e-05	5.3841508127378784e-05	5.41850990724217e-05	4.940890895212161e-05
674	674000	4.4698867913505575e-05	2.761764121628164e-05	2.8590863089437067e-05	3.528884639538592e-05	5.762610860093373e-05	5.3799015254981046e-05	5.414586260142338e-05	4.936153959643195e-05
675	675000	4.4649238140025974e-05	2.7572891982908288e-05	2.854373056685194e-05	3.5239567969583704e-05	5.7575546867421264e-05	5.3756618843431284e-05	5.410671265038062e-05	4.9314285782682474e-05
676	676000	4.459973682009322e-05	2.7528281342557956e-05	2.849674534494176e-05	3.519043115606462e-05	5.7525104249697446e-05	5.3714318531339794e-05	5.406764890075488e-05	4.926714705849882e-05
677	677000	4.4550363431955976e-05	2.7483808661925306e-05	2.8449906746475408e-05	3.514143533929101e-05	5.747478029155839e-05	5.367211395920275e-05	5.402867103564918e-05	4.922012297394356e-05
678	678000	4.450111745674859e-05	2.7439473311528797e-05	2.840321409832956e-05	3.5092579907304626e-05	5.742457453921828e-05	5.363000476938955e-05	5.398977873979748e-05	4.9173213081499526e-05
679	679000	4.445199837847105e-05	2.7395274665681835e-05	2.8356666731457835e-05	3.50438642517008e-05	5.7374486541292284e-05	5.358799060613065e-05	5.395097169955373e-05	4.9126416936053076e-05
680	680000	4.4403005683969044e-05	2.7351212102464362e-05	2.8310263980860115e-05	3.4995287767602336e-05	5.732451584878096e-05	5.35460711155048e-05	5.3912249602881375e-05	4.9079734094877926e-05
681	681000	4.435413886291386e-05	2.7307285003694684e-05	2.8264005185552084e-05	3.494684985363408e-05	5.72746620150538e-05	5.3504245945426786e-05	5.3873612139342454e-05	4.903316411761865e-05
682	682000	4.430539740778302e-05	2.7263492754901545e-05	2.8217889688535285e-05	3.489854991189752e-05	5.722492459583336e-05	5.346251474563534e-05	5.383505900008737e-05	4.898670656627459e-05
683	683000	4.425678081384044e-05	2.721983474529656e-05	2.8171916836767207e-05	3.4850387347945555e-05	5.7175303149179656e-05	5.34208771676812e-05	5.379658987784429e-05	4.8940361005183825e-05
684	684000	4.4208288579117356e-05	2.7176310367746632e-05	2.8126085981131616e-05	3.480236157075763e-05	5.7125797235474054e-05	5.3379332864914585e-05	5.375820446690874e-05	4.889412700100745e-05
685	685000	4.415992020439295e-05	2.7132919018746802e-05	2.8080396476409448e-05	3.475447199271493e-05	5.7076406417404024e-05	5.3337881492473756e-05	5.371990246313348e-05	4.884800412271343e-05
686	686000	4.411195717360593e-05	2.7089267944175945e-05	2.8034814978206244e-05	3.470662204026179e-05	5.702699172182554e-05	5.3296469928867425e-05	5.3681464288407176e-05	4.880195890708111e-05
687	687000	4.4064115988803764e-05	2.704575052653483e-05	2.7989373705591584e-05	3.4658907525122785e-05	5.69776916949409e-05	5.325515076978365e-05	5.364310954880634e-05	4.875602407236625e-05
688	688000	4.401639616376261e-05	2.700236616291477e-05	2.7944072024007095e-05	3.46113278676409e-05	5.692850590432497e-05	5.3213923674978904e-05	5.360483794217041e-05	4.871019919386657e-05
689	689000	4.396879721490175e-05	2.695911425399776e-05	2.7898909302682744e-05	3.4563882491477634e-05	5.687943391980877e-05	5.3172788305954624e-05	5.3566649167870245e-05	4.866448384912809e-05
690	690000	4.392131866126567e-05	2.6915994204029906e-05	2.7853884914608762e-05	3.451657082358948e-05	5.683047531346446e-05	5.3131744325945974e-05	5.35285429267981e-05	4.861887761792994e-05
691	691000	4.387396002450583e-05	2.687300542079501e-05	2.7808998236507562e-05	3.4469392294204016e-05	5.678162965959039e-05	5.309079139990994e-05	5.349051892135776e-05	4.857338008226932e-05
692	692000	4.3826720828863053e-05	2.6830147315588756e-05	2.776424864880661e-05	3.442234633679681e-05	5.673289653469634e-05	5.304992919451465e-05	5.3452576855454886e-05	4.852799082634682e-05
693	693000	4.377960060114934e-05	2.678741930319251e-05	2.7719635535610693e-05	3.437543238806805e-05	5.6684275517488884e-05	5.300915737812771e-05	5.3414716434486864e-05	4.84827094365512e-05
694	694000	4.3732598870730784e-05	2.674482080184797e-05	2.7675158284674998e-05	3.432864988791965e-05	5.663576618885675e-05	5.2968475620805386e-05	5.337693736533363e-05	4.843753550144522e-05
695	695000	4.368571516950986e-05	2.670235123323162e-05	2.7630816287378347e-05	3.4281998279432526e-05	5.6587368131856506e-05	5.292788359428148e-05	5.3339239356347777e-05	4.839246861175083e-05
696	696000	4.3638949031908125e-05	2.666001002242951e-05	2.7586608938696315e-05	3.423547700884389e-05	5.653908093169828e-05	5.288738097195634e-05	5.330162211734517e-05	4.8347508360334754e-05
697	697000	4.359229999484916e-05	2.6617796597912375e-05	2.7542535637175078e-05	3.418908552552498e-05	5.649090417573131e-05	5.284696742888622e-05	5.3264085359595454e-05	4.830265434219427e-05
698	698000	4.354576759774153e-05	2.657571039151087e-05	2.7498595784905213e-05	3.414282328195871e-05	5.644283745343019e-05	5.280664264177233e-05	5.3226628795812803e-05	4.8257906154443055e-05
699	699000	4.349935138246191e-05	2.6533750838391002e-05	2.745478878749561e-05	3.409668973371786e-05	5.6394880356380686e-05	5.276640628895018e-05	5.318925214014645e-05	4.821326339629703e-05
700	700000	4.345305089333826e-05	2.649191737702985e-05	2.7411114054047957e-05	3.405068433944305e-05	5.634703247826589e-05	5.272625805037909e-05	5.315195510817169e-05	4.8168725669060334e-05
701	701000	4.3406865677133436e-05	2.6450209449191473e-05	2.7367570997131224e-05	3.400480656082119e-05	5.62992934148526e-05	5.268619760763171e-05	5.311473741688061e-05	4.8124292576111635e-05
702	702000	4.336110193605706e-05	2.6408326972163865e-05	2.7324215933824378e-05	3.395901546637411e-05	5.625151178618225e-05	5.264620233520259e-05	5.307734918306435e-05	4.807995656258895e-05
703	703000	4.3315451484757574e-05	2.6366570291490645e-05	2.7280991121473148e-05	3.3913351086026115e-05	5.620383864017955e-05	5.2606294292084995e-05	5.304004043291126e-05	4.8035724419636884e-05
704	704000	4.326991388222783e-05	2.6324938851198306e-05	2.7237895984321574e-05	3.386781288963079e-05	5.615627357675812e-05	5.256647316435655e-05	5.3002810884743566e-05	4.7991595756672404e-05
705	705000	4.322448868980054e-05	2.6283432098555594e-05	2.7194929949971715e-05	3.3822400350008423e-05	5.610881619787257e-05	5.252673863966834e-05	5.296566025827985e-05	4.794757018513312e-05
706	706000	4.317917547113274e-05	2.6242049484050088e-05	2.715209244935945e-05	3.377711294292564e-05	5.606146610750553e-05	5.248709040723501e-05	5.2928588274626514e-05	4.790364731846422e-05
707	707000	4.3133973792190034e-05	2.6200790461364763e-05	2.7109382916730155e-05	3.3731950147074374e-05	5.601422291165387e-05	5.244752815782456e-05	5.289159465626847e-05	4.785982677210508e-05
708	708000	4.3088883221231264e-05	2.6159654487355247e-05	2.7066800789615057e-05	3.368691144405167e-05	5.5967086218316355e-05	5.240805158374866e-05	5.285467912706092e-05	4.7816108163476376e-05
709	709000	4.304390332879313e-05	2.6118641022026543e-05	2.7024345508807377e-05	3.364199631833941e-05	5.5920055637480124e-05	5.2368660378852355e-05	5.281784141222022e-05	4.777249111196683e-05
710	710000	4.299903368767489e-05	2.6077749528510656e-05	2.6982016518338885e-05	3.359720425728416e-05	5.5873130781108116e-05	5.232935423850464e-05	5.278108123831547e-05	4.772897523892063e-05
711	711000	4.295427387292352e-05	2.603697947304409e-05	2.6939813265456675e-05	3.35525347510773e-05	5.582631126312609e-05	5.2290132859588676e-05	5.274439833325995e-05	4.768556016762448e-05
712	712000	4.29096234618185e-05	2.599633032494537e-05	2.689773520059997e-05	3.3507987292735145e-05	5.5779596699410005e-05	5.225099594049195e-05	5.2707792426302665e-05	4.764224552329479e-05
713	713000	4.286508203385698e-05	2.5955801556593128e-05	2.6855781777377392e-05	3.346356137807959e-05	5.573298670777368e-05	5.221194318109705e-05	5.267126324801988e-05	4.759903093306541e-05
714	714000	4.282064917073934e-05	2.5915392643404117e-05	2.6813952452544052e-05	3.341925650571837e-05	5.5686480907956024e-05	5.217297428277176e-05	5.263481053030661e-05	4.7555916025974896e-05
715	715000	4.2776324456354137e-05	2.587510306381156e-05	2.677224668597927e-05	3.3375072177026005e-05	5.5640078921608604e-05	5.213408894835999e-05	5.259843400636859e-05	4.751290043295428e-05
716	716000	4.2732107476763997e-05	2.5834932299243492e-05	2.6730663940664176e-05	3.333100789612467e-05	5.559378037228374e-05	5.2095286882172195e-05	5.256213341071393e-05	4.746998378681462e-05
717	717000	4.268799782019113e-05	2.579487983410162e-05	2.668920368265958e-05	3.328706316986519e-05	5.5547584885422045e-05	5.205656778997627e-05	5.2525908479145024e-05	4.742716572223499e-05
718	718000	4.264399507700287e-05	2.5754945155739838e-05	2.664786538108406e-05	3.3243237507808146e-05	5.5501492088340334e-05	5.201793137898831e-05	5.248975894875015e-05	4.7384445875750315e-05
719	719000	4.260042400594447e-05	2.57149224097455e-05	2.6606788075805357e-05	3.319953945241851e-05	5.5455348640565206e-05	5.197939549961001e-05	5.245341142388262e-05	4.734184794362814e-05
720	720000	4.25569579178905e-05	2.567501735465318e-05	2.6565831050184046e-05	3.3155959452163894e-05	5.540930760879481e-05	5.194094166813552e-05	5.2417139533876e-05	4.729934743157597e-05
721	721000	4.251359641460452e-05	2.5635229481641413e-05	2.6524993785703464e-05	3.3112497024803385e-05	5.536336862394394e-05	5.190256959628221e-05	5.238094301662217e-05	4.725694398195513e-05
722	722000	4.247033909991043e-05	2.55955582847901e-05	2.6484275766797072e-05	3.306915169073114e-05	5.531753131876707e-05	5.186427899717838e-05	5.234482161128336e-05	4.72146372389337e-05
723	723000	4.242718557967872e-05	2.5556003261060144e-05	2.644367648082787e-05	3.30259229729584e-05	5.5271795327846414e-05	5.18260695853543e-05	5.2308775058283986e-05	4.7172426848474516e-05
724	724000	4.238413546181338e-05	2.551656391027295e-05	2.6403195418067756e-05	3.298281039709573e-05	5.5226160287580636e-05	5.178794107673374e-05	5.2272803099303e-05	4.713031245832403e-05
725	725000	4.234118835623832e-05	2.5477239735090324e-05	2.6362832071676716e-05	3.293981349133505e-05	5.518062583617301e-05	5.17498931886249e-05	5.2236905477266e-05	4.708829371800054e-05
726	726000	4.2298343874884446e-05	2.543803024099445e-05	2.6322585937682945e-05	3.289693178643221e-05	5.513519161362027e-05	5.171192563971193e-05	5.2201081936337554e-05	4.704637027878317e-05
727	727000	4.225560163167647e-05	2.5398934936267988e-05	2.6282456514962246e-05	3.285416481568957e-05	5.5089857261701114e-05	5.1674038150046267e-05	5.216533222191356e-05	4.700454179370035e-05
728	728000	4.221296124251988e-05	2.53599533319744e-05	2.6242443305218404e-05	3.281151211493864e-05	5.504462242396495e-05	5.1636230441038354e-05	5.212965608061358e-05	4.6962807917518756e-05
729	729000	4.217042232528826e-05	2.532108494193848e-05	2.620254581296324e-05	3.276897322252291e-05	5.499948674572077e-05	5.15985022354488e-05	5.2094053260273226e-05	4.6921168306732314e-05
730	730000	4.212798449981037e-05	2.5282329282726976e-05	2.616276354549688e-05	3.272654767928091e-05	5.4954449874026055e-05	5.156085325738043e-05	5.2058523509936886e-05	4.687962261955092e-05
731	731000	4.2085647387857536e-05	2.5243685873629364e-05	2.6123096012888358e-05	3.268423502852922e-05	5.490951145767571e-05	5.152328323226953e-05	5.202306657985003e-05	4.6838170515889956e-05
732	732000	4.204341061313093e-05	2.5205154236638767e-05	2.608354272795634e-05	3.2642034816045856e-05	5.486467114719126e-05	5.1485791886877936e-05	5.198768222145186e-05	4.679681165735904e-05
733	733000	4.200127380124946e-05	2.5166733896433333e-05	2.6044103206249868e-05	3.259994659005351e-05	5.481992859480993e-05	5.144837894928454e-05	5.1952370187368335e-05	4.67555457072516e-05
734	734000	4.195923657973705e-05	2.5128424380357147e-05	2.60047769660294e-05	3.2557969901203304e-05	5.477528345447394e-05	5.141104414887756e-05	5.1917130231404367e-05	4.671437233053409e-05
735	735000	4.191729857801053e-05	2.5090225218401954e-05	2.5965563528247954e-05	3.25161043025581e-05	5.47307353818198e-05	5.137378721634599e-05	5.188196210853698e-05	4.667329119383526e-05
736	736000	4.1875796096818535e-05	2.5052023322989837e-05	2.5926675031320614e-05	3.247440052925505e-05	5.4686134949428976e-05	5.1336672704251025e-05	5.1846575620066096e-05	4.663235945508981e-05
737	737000	4.183439097473797e-05	2.5013931344208605e-05	2.5887897460752925e-05	3.2432806758868834e-05	5.4641631345537564e-05	5.1299635343719975e-05	5.1811261264935836e-05	4.65915191158079e-05
738	738000	4.179308285173991e-05	2.4975948817302078e-05	2.584923035026859e-05	3.239132255257444e-05	5.45972242289741e-05	5.126267487001714e-05	5.177601879853108e-05	4.6550769848296094e-05
739	739000	4.175187136961248e-05	2.4938075280105514e-05	2.5810673236179653e-05	3.234994747388906e-05	5.455291326022952e-05	5.122579101967246e-05	5.174084797739629e-05	4.65101113264782e-05
740	740000	4.171075617194902e-05	2.4900310273027383e-05	2.57722256573685e-05	3.230868108865606e-05	5.4508698101446544e-05	5.118898353047362e-05	5.170574855922836e-05	4.646954322588432e-05
741	741000	4.166973690413654e-05	2.4862653339031896e-05	2.5733887155270242e-05	3.226752296502987e-05	5.446457841640972e-05	5.115225214145851e-05	5.167072030286967e-05	4.642906522364139e-05
742	742000	4.1628813213344275e-05	2.4825104023621125e-05	2.5695657273855097e-05	3.222647267346026e-05	5.4420553870534984e-05	5.111559659290722e-05	5.1635762968301035e-05	4.638867699846281e-05
743	743000	4.158798474851249e-05	2.478766187481766e-05	2.5657535559611106e-05	3.218552978667721e-05	5.4376624130859675e-05	5.107901662633489e-05	5.160087631663505e-05	4.634837823063875e-05
744	744000	4.154725116034102e-05	2.4750326443147106e-05	2.561952156152667e-05	3.214469387967574e-05	5.4332788866032604e-05	5.104251198448391e-05	5.156606011010888e-05	4.6308168602026076e-05
745	745000	4.1506612101278245e-05	2.4713097281621095e-05	2.558161483107358e-05	3.2103964529700854e-05	5.428904774630382e-05	5.1006082411316614e-05	5.1531314112077764e-05	4.626804779603883e-05
746	746000	4.146606722550999e-05	2.4675973945720063e-05	2.5543814922190065e-05	3.2063341316232704e-05	5.424540044351509e-05	5.096972765200774e-05	5.1496638087008134e-05	4.622801549763838e-05
747	747000	4.1425616188948414e-05	2.463895599337631e-05	2.5506121391263733e-05	3.202282382097164e-05	5.420184663108984e-05	5.093344745293705e-05	5.146203180047088e-05	4.618807139332373e-05
748	748000	4.1385258649221254e-05	2.4602042984957363e-05	2.546853379711513e-05	3.1982411627823725e-05	5.415838598402344e-05	5.089724156168236e-05	5.1427495019134916e-05	4.614821517112224e-05
749	749000	4.134499426566091e-05	2.4565234483249267e-05	2.543105170098093e-05	3.1942104322886064e-05	5.411501817887377e-05	5.0861109727011744e-05	5.139302751076021e-05	4.610844652057982e-05
750	750000	4.13048226992936e-05	2.4528530053439925e-05	2.539367466649774e-05	3.1901901494432345e-05	5.4071742893751355e-05	5.082505169887674e-05	5.1358629044191646e-05	4.606876513275168e-05
751	751000	4.1264743612828916e-05	2.449192926310295e-05	2.5356402259685508e-05	3.1861802732898564e-05	5.402855980830996e-05	5.0789067228405186e-05	5.132429938935215e-05	4.6029170700193105e-05
752	752000	4.122475667064899e-05	2.4455431682181262e-05	2.5319234048931612e-05	3.1821807630868764e-05	5.398546860373722e-05	5.0753156067893824e-05	5.129003831723646e-05	4.598966291694988e-05
753	753000	4.118486153879826e-05	2.441903688297111e-05	2.5282169604974745e-05	3.178191578306103e-05	5.394246896274531e-05	5.071731797080174e-05	5.1255845599904635e-05	4.5950241478549476e-05
754	754000	4.114540175513516e-05	2.43827212644678e-05	2.5245483942322918e-05	3.1742214489701135e-05	5.3899424903576144e-05	5.068167093842371e-05	5.122142546365352e-05	4.591100024174772e-05
755	755000	4.1106032002585744e-05	2.4346507678755003e-05	2.520890002910566e-05	3.170261531118425e-05	5.3856472173499295e-05	5.064609615695329e-05	5.1187074015640516e-05	4.58718444597571e-05
756	756000	4.1066751956896845e-05	2.431039570458614e-05	2.5172417448908447e-05	3.166311785013265e-05	5.38136104581553e-05	5.061059338454321e-05	5.115279102808671e-05	4.583277383366852e-05
757	757000	4.1027561295410086e-05	2.4274384923007966e-05	2.5136035787568873e-05	3.162372171123803e-05	5.3770839444680775e-05	5.0575162380474467e-05	5.11185762742687e-05	4.5793788066012106e-05
758	758000	4.0988459697051585e-05	2.423847491734498e-05	2.5099754633161344e-05	3.158442650124763e-05	5.372815882169902e-05	5.053980290514919e-05	5.108442952851181e-05	4.5754886860748104e-05
759	759000	4.0949446842322736e-05	2.4202665273184065e-05	2.5063573575982087e-05	3.1545231828951405e-05	5.3685568279311566e-05	5.0504514720084266e-05	5.105035056618452e-05	4.5716069923258495e-05
760	760000	4.091052241328975e-05	2.4166955578359336e-05	2.5027492208534387e-05	3.150613730516829e-05	5.364306750908854e-05	5.0469297587904325e-05	5.101633916369189e-05	4.567733696033797e-05
761	761000	4.087168609357429e-05	2.413134542293682e-05	2.4991510125513583e-05	3.146714254273321e-05	5.360065620406047e-05	5.0434151272335646e-05	5.0982395098469316e-05	4.563868768018553e-05
762	762000	4.083293756834387e-05	2.4095834399199656e-05	2.495562692379266e-05	3.142824715648397e-05	5.35583340587088e-05	5.039907553819915e-05	5.094851814897673e-05	4.560012179239585e-05
763	763000	4.079427652430216e-05	2.4060422101633167e-05	2.491984220240752e-05	3.1389450763248376e-05	5.351610076895766e-05	5.036407015140412e-05	5.0914708094692555e-05	4.5561639007950774e-05
764	764000	4.0755702649679386e-05	2.4025108126909923e-05	2.4884155562542625e-05	3.135075298183119e-05	5.347395603216488e-05	5.032913487894177e-05	5.088096471610729e-05	4.552323903921086e-05
765	765000	4.0717215634223195e-05	2.3989892073875402e-05	2.484856660751682e-05	3.131215343300145e-05	5.3431899547113464e-05	5.029426948887864e-05	5.0847287794718046e-05	4.548492159990696e-05
766	766000	4.0678815169189134e-05	2.3954773543533218e-05	2.4813074942768897e-05	3.1273651739479886e-05	5.3389931014003074e-05	5.025947375035045e-05	5.081367711302228e-05	4.544668640513223e-05
767	767000	4.064050094733121e-05	2.3919752139030815e-05	2.477768017584372e-05	3.123524752592613e-05	5.334805013444141e-05	5.022474743355575e-05	5.078013245451209e-05	4.540853317133338e-05
768	768000	4.060227266289308e-05	2.388482746564515e-05	2.4742381916378125e-05	3.119694041892644e-05	5.330625661143579e-05	5.0190090309749444e-05	5.074665360366827e-05	4.537046161630284e-05
769	769000	4.0564130011598424e-05	2.3849999130768562e-05	2.4707179776087133e-05	3.115873004698124e-05	5.326455014938502e-05	5.015550215123691e-05	5.071324034595464e-05	4.5332471459170564e-05
770	770000	4.0526072690642295e-05	2.3815266743894596e-05	2.4672073368750213e-05	3.112061604049278e-05	5.3222930454070724e-05	5.0120982731367536e-05	5.067989246781223e-05	4.529456242039599e-05
771	771000	4.048810039868177e-05	2.3780629916604097e-05	2.4637062310197595e-05	3.108259803175311e-05	5.318139723264914e-05	5.008653182452859e-05	5.064660975665338e-05	4.5256734221759815e-05
772	772000	4.045054949500367e-05	2.3746145350703163e-05	2.460246260317399e-05	3.1044789348413065e-05	5.31398351769136e-05	5.005231700497014e-05	5.061310753463259e-05	4.521911395234319e-05
773	773000	4.041308196012644e-05	2.3711755334469668e-05	2.4567956182155678e-05	3.100707550937985e-05	5.3098359341541425e-05	5.0018169803723357e-05	5.057967079957148e-05	4.5181573593987764e-05
774	774000	4.0375697501466204e-05	2.367745948685478e-05	2.453354267543652e-05	3.096945615449822e-05	5.3056969436475446e-05	4.998408999993884e-05	5.0546299338992565e-05	4.514411287390159e-05
775	775000	4.0338395827842236e-05	2.3643257428835058e-05	2.4499221713269153e-05	3.093193092544342e-05	5.3015665173007495e-05	4.995007737377267e-05	5.051299294138095e-05	4.510673152057491e-05
776	776000	4.03011766494684e-05	2.360914878339897e-05	2.446499292785217e-05	3.089449946570968e-05	5.29744462637701e-05	4.9916131706380544e-05	5.047975139617924e-05	4.506942926377242e-05
777	777000	4.026403967794455e-05	2.3575133175533823e-05	2.443085595331741e-05	3.085716142059868e-05	5.293331242272882e-05	4.988225277991173e-05	5.044657449378129e-05	4.5032205834525665e-05
778	778000	4.022698462624835e-05	2.354121023221238e-05	2.4396810425717215e-05	3.081991643720786e-05	5.2892263365174397e-05	4.9848440377503616e-05	5.0413462025527246e-05	4.499506096512529e-05
779	779000	4.0190011208726784e-05	2.3507379582379933e-05	2.4362855983012032e-05	3.078276416441932e-05	5.285129880771464e-05	4.981469428327585e-05	5.0380413783697914e-05	4.4957994389113765e-05
780	780000	4.015311914108784e-05	2.347364085694142e-05	2.4328992265057902e-05	3.0745704252888344e-05	5.281041846826682e-05	4.978101428232442e-05	5.034742956150901e-05	4.492100584127796e-05
781	781000	4.011630814039253e-05	2.3439993688748514e-05	2.4295218913594145e-05	3.07087363550322e-05	5.2769622066050054e-05	4.974740016071633e-05	5.0314509153106246e-05	4.488409505764143e-05
782	782000	4.0079577925046435e-05	2.3406437712586743e-05	2.4261535572231157e-05	3.067186012501912e-05	5.2728909321577435e-05	4.97138517054838e-05	5.0281652353559635e-05	4.484726177545746e-05
783	783000	4.00429282147918e-05	2.3372972565163162e-05	2.4227941886438083e-05	3.063507521875701e-05	5.2688279956648475e-05	4.968036870461859e-05	5.024885895885839e-05	4.481050573320162e-05
784	784000	4.00063587306994e-05	2.3339597885093503e-05	2.4194437503531015e-05	3.059838129388282e-05	5.2647733694341724e-05	4.9646950947066756e-05	5.021612876590532e-05	4.4773826670564366e-05
785	785000	3.996986919516053e-05	2.3306313312889888e-05	2.4161022072660825e-05	3.056177800975141e-05	5.260727025900694e-05	4.96135982227227e-05	5.0183461572511844e-05	4.473722432844404e-05
786	786000	3.9933459331879226e-05	2.327311849094838e-05	2.4127695244801425e-05	3.05252650274248e-05	5.256688937625806e-05	4.958031032242424e-05	5.0150857177392684e-05	4.4700698448939786e-05
787	787000	3.989712886586427e-05	2.32400130635369e-05	2.4094456672737962e-05	3.0488842009661658e-05	5.2526590772965424e-05	4.954708703794677e-05	5.011831538016074e-05	4.466424877534429e-05
788	788000	3.9860877523421415e-05	2.3206996676782898e-05	2.4061306011055043e-05	3.0452508620906303e-05	5.248637417724853e-05	4.951392816199797e-05	5.0085835981321845e-05	4.462787505213682e-05
789	789000	3.982470503214562e-05	2.3174068978661306e-05	2.4028242916125333e-05	3.041626452727851e-05	5.244623931846911e-05	4.948083348821252e-05	5.005341878226985e-05	4.4591577024976324e-05
790	790000	3.978894873950638e-05	2.31413601715715e-05	2.3995622415985613e-05	3.0380247902412964e-05	5.2406094361633754e-05	4.94480252719244e-05	5.002079277045241e-05	4.455551880444656e-05
791	791000	3.975326972200249e-05	2.310873882083717e-05	2.3963087382801537e-05	3.0344319406661665e-05	5.236603085974048e-05	4.941528027096727e-05	4.998822925735474e-05	4.4519535300948375e-05
792	792000	3.971766771525321e-05	2.3076204582497336e-05	2.3930637485021324e-05	3.030847871337505e-05	5.2326048544851495e-05	4.93825982838494e-05	4.995572804446816e-05	4.448362626549315e-05
793	793000	3.968214245611462e-05	2.30437571143757e-05	2.389827239279571e-05	3.0272725497524647e-05	5.2286147150247046e-05	4.934997910997467e-05	4.9923288934164114e-05	4.444779145023519e-05
794	794000	3.964669368267232e-05	2.3011396076069343e-05	2.3865991777967284e-05	3.023705943569292e-05	5.2246326410418565e-05	4.9317422549637345e-05	4.989091172968901e-05	4.441203060846475e-05
795	795000	3.96113211342342e-05	2.2979121128937238e-05	2.3833795314059656e-05	3.0201480206063655e-05	5.2206586061061776e-05	4.928492840401733e-05	4.9858596235159575e-05	4.4376343494601594e-05
796	796000	3.9576024551322965e-05	2.2946931936088884e-05	2.3801682676266555e-05	3.0165987488411534e-05	5.216692583906937e-05	4.925249647517459e-05	4.982634225555764e-05	4.434072986418827e-05
797	797000	3.9540803675669347e-05	2.2914828162373085e-05	2.376965354144152e-05	3.013058096409253e-05	5.2127345482524266e-05	4.922012656604482e-05	4.979414959672535e-05	4.4305189473883716e-05
798	798000	3.9505658250204556e-05	2.2882809474366896e-05	2.3737707588087e-05	3.0095260316034207e-05	5.20878447306929e-05	4.918781848043391e-05	4.976201806536027e-05	4.426972208145659e-05
799	799000	3.947058801905349e-05	2.285087554036445e-05	2.3705844496344176e-05	3.006002522872588e-05	5.204842332401812e-05	4.915557202301325e-05	4.972994746901061e-05	4.423432744577906e-05
800	800000	3.943559272752768e-05	2.2819026030365993e-05	2.3674063947982442e-05	3.0024875388208938e-05	5.200908100411266e-05	4.912338699931488e-05	4.969793761607022e-05	4.419900532682011e-05
801	801000	3.940067212211805e-05	2.2787260616067003e-05	2.3642365626389037e-05	2.9989810482067392e-05	5.196981751375211e-05	4.909126321572661e-05	4.966598831577414e-05	4.416375548563959e-05
802	802000	3.936582595048841e-05	2.2755578970847527e-05	2.361074921655899e-05	2.9954830199418436e-05	5.1930632596868707e-05	4.905920047948705e-05	4.963409937819361e-05	4.4128577684381405e-05
803	803000	3.933105396146822e-05	2.2723980769761164e-05	2.3579214405084757e-05	2.9919934230902765e-05	5.1891525998544256e-05	4.902719859868104e-05	4.960227061423155e-05	4.409347168626771e-05
804	804000	3.929635590504593e-05	2.26924656895246e-05	2.354776088014625e-05	2.988512226867548e-05	5.185249746500366e-05	4.8995257382234586e-05	4.9570501835617564e-05	4.4058437255592286e-05
805	805000	3.926173153236223e-05	2.2661033408507045e-05	2.3516388331500934e-05	2.9850394006396733e-05	5.1813546743608544e-05	4.8963376639910515e-05	4.953879285490375e-05	4.4023474157714857e-05
806	806000	3.9227180595703074e-05	2.262968360671971e-05	2.3485096450473703e-05	2.9815749139222408e-05	5.1774673582850625e-05	4.893155618230342e-05	4.950714348545984e-05	4.398858215905442e-05
807	807000	3.9192702848493436e-05	2.2598415965805328e-05	2.3453884929947063e-05	2.978118736379512e-05	5.173587773234529e-05	4.889979582083526e-05	4.947555354146854e-05	4.3953761027083356e-05
808	808000	3.915829804529017e-05	2.256723016902809e-05	2.342275346435158e-05	2.9746708378235074e-05	5.1697158942825105e-05	4.8868095367750555e-05	4.944402283792121e-05	4.391901053032179e-05
809	809000	3.912430212395406e-05	2.2536320896422406e-05	2.3392084044354052e-05	2.9712470147525704e-05	5.16584523947093e-05	4.883673018278013e-05	4.941230304638194e-05	4.388453007512577e-05
810	810000	3.90903776582879e-05	2.250549206357704e-05	2.3361492594976042e-05	2.9678313547320116e-05	5.161982258856919e-05	4.880542383813433e-05	4.938064275076795e-05	4.3850119234887794e-05
811	811000	3.905652441016073e-05	2.2474743362230602e-05	2.333097882210012e-05	2.9644238282577107e-05	5.1581269277789865e-05	4.877417615099214e-05	4.9349041766239215e-05	4.3815777783373067e-05
812	812000	3.902274214252753e-05	2.2444074485681136e-05	2.3300542433079045e-05	2.961024405968398e-05	5.1542792216851434e-05	4.874298693932473e-05	4.9317499908756706e-05	4.37815054953597e-05
813	813000	3.898903061942293e-05	2.241348512877636e-05	2.3270183136726825e-05	2.9576330586447705e-05	5.150439116132333e-05	4.871185602189174e-05	4.928601699507832e-05	4.374730214663306e-05
814	814000	3.895538960595479e-05	2.238297498790393e-05	2.323990064330945e-05	2.954249757208648e-05	5.146606586785782e-05	4.8680783218236355e-05	4.92545928427543e-05	4.371316751398008e-05
815	815000	3.892181886829839e-05	2.2352543760981848e-05	2.3209694664535975e-05	2.9508744727221087e-05	5.1427816094184e-05	4.864976834868117e-05	4.92232272701228e-05	4.367910137518323e-05
816	816000	3.8888318173689975e-05	2.2322191147448785e-05	2.317956491354958e-05	2.947507176386653e-05	5.13896415991018e-05	4.8618811234324095e-05	4.9191920096305776e-05	4.364510350901538e-05
817	817000	3.8854887290420835e-05	2.229191684825467e-05	2.3149511104918664e-05	2.9441478395423517e-05	5.135154214247585e-05	4.85879116970337e-05	4.916067114120427e-05	4.361117369523377e-05
818	818000	3.8821525987831056e-05	2.2261720565851184e-05	2.3119532954628018e-05	2.9407964336670164e-05	5.1313517485229474e-05	4.8557069559445155e-05	4.9129480225494356e-05	4.357731171457453e-05
819	819000	3.878823403630355e-05	2.2231602004182433e-05	2.308963018007001e-05	2.9374529303753575e-05	5.127556738933874e-05	4.8526284644955964e-05	4.9098347170622745e-05	4.354351734874718e-05
820	820000	3.8755011207258324e-05	2.2201560868675644e-05	2.305980250003616e-05	2.934117301418192e-05	5.1237691617826605e-05	4.849555677772175e-05	4.906727179880275e-05	4.3509790380429345e-05
821	821000	3.872185727314611e-05	2.2171596866231842e-05	2.303004963470817e-05	2.930789518681583e-05	5.119988993475698e-05	4.846488578265205e-05	4.9036253933009774e-05	4.3476130593260735e-05
822	822000	3.868877200744281e-05	2.2141709705216918e-05	2.300037130564963e-05	2.9274695541860677e-05	5.1162162105228935e-05	4.843427148540626e-05	4.900529339697732e-05	4.344253777183818e-05
823	823000	3.865575518464343e-05	2.2111899095452327e-05	2.29707672357974e-05	2.9241573800858187e-05	5.112450789537082e-05	4.840371371238938e-05	4.897439001519275e-05	4.3409011701710134e-05
824	824000	3.862280658025646e-05	2.2082164748206122e-05	2.2941237149453198e-05	2.9208529686678805e-05	5.108692707233472e-05	4.8373212290748165e-05	4.8943543612893085e-05	4.33755521693713e-05
825	825000	3.858992597079794e-05	2.2052506376184075e-05	2.2911780772275278e-05	2.917556292351338e-05	5.1049419404290525e-05	4.8342767048366764e-05	4.8912754016061016e-05	4.334215896225731e-05
826	826000	3.855711313378567e-05	2.2022923693520716e-05	2.2882397831270015e-05	2.914267323686551e-05	5.101198466042025e-05	4.8312377813862865e-05	4.8882021051420905e-05	4.330883186873938e-05
827	827000	3.852436784773376e-05	2.1993416415770424e-05	2.2853088054783767e-05	2.9109860353543645e-05	5.0974622610912544e-05	4.8282044416583566e-05	4.885134454643444e-05	4.3275570678119156e-05
828	828000	3.849202374510964e-05	2.1964236084724773e-05	2.2824251512448218e-05	2.9077299181089926e-05	5.0937298199678163e-05	4.8252093689913254e-05	4.88205074262818e-05	4.324260937359937e-05
829	829000	3.845974578801603e-05	2.1935129620073673e-05	2.2795486096612084e-05	2.904481366577961e-05	5.090004611910367e-05	4.822219765946564e-05	4.8789726957085555e-05	4.3209712913309034e-05
830	830000	3.8427533761636517e-05	2.1906096746068462e-05	2.2766791546358086e-05	2.9012403540875062e-05	5.086286614202297e-05	4.819235615955608e-05	4.8759002966623636e-05	4.3176881091691945e-05
831	831000	3.839538745210992e-05	2.187713718832029e-05	2.2738167602038867e-05	2.8980068540898723e-05	5.082575804225581e-05	4.816256902520061e-05	4.872833528340426e-05	4.314411370409009e-05
832	832000	3.836330664652529e-05	2.1848250673792116e-05	2.270961400526941e-05	2.894780840162605e-05	5.0788721594602846e-05	4.81328360921123e-05	4.8697723736662056e-05	4.311141054673865e-05
833	833000	3.833129113291595e-05	2.1819436930790077e-05	2.26811304989192e-05	2.8915622860077707e-05	5.07517565748395e-05	4.810315719669733e-05	4.866716815635362e-05	4.307877141676117e-05
834	834000	3.829934070025477e-05	2.179069568895556e-05	2.265271682710481e-05	2.8883511654512596e-05	5.071486275971128e-05	4.8073532176051096e-05	4.863666837315437e-05	4.304619611216464e-05
835	835000	3.8267455138448595e-05	2.1762026679256937e-05	2.262437273518232e-05	2.8851474524420268e-05	5.067803992692783e-05	4.804396086795496e-05	4.860622421845391e-05	4.301368443183422e-05
836	836000	3.8235634238332835e-05	2.1733429633981373e-05	2.259609796973974e-05	2.8819511210513753e-05	5.064128785515791e-05	4.8014443110871934e-05	4.8575835524352675e-05	4.2981236175528835e-05
837	837000	3.820387779166669e-05	2.170490428672706e-05	2.2567892278589752e-05	2.8787621454722448e-05	5.060460632402438e-05	4.798497874394357e-05	4.854550212365786e-05	4.294885114387618e-05
838	838000	3.817218559112766e-05	2.1676450372394926e-05	2.2539755410762232e-05	2.8755805000184847e-05	5.056799511409826e-05	4.7955567606985946e-05	4.8515223849879746e-05	4.291652913836781e-05
839	839000	3.8140557430306426e-05	2.1648067627180975e-05	2.2511687116496888e-05	2.8724061591241525e-05	5.053145400689419e-05	4.792620954048606e-05	4.848500053722756e-05	4.2884269961354505e-05
840	840000	3.810899310370176e-05	2.1619755788568263e-05	2.2483687147236106e-05	2.8692390973428013e-05	5.049498278486491e-05	4.7896904385598335e-05	4.845483202060621e-05	4.2852073416041376e-05
841	841000	3.807749240671568e-05	2.1591514595319167e-05	2.2455755255617718e-05	2.8660792893467815e-05	5.0458581231396126e-05	4.7867651984141135e-05	4.842471813561226e-05	4.2819939306483374e-05
842	842000	3.8046055135648096e-05	2.1563343787467657e-05	2.242789119546775e-05	2.862926709926557e-05	5.042224913080168e-05	4.783845217859292e-05	4.8394658718530146e-05	4.278786743758055e-05
843	843000	3.801468108769186e-05	2.1535243106311526e-05	2.240009472179339e-05	2.8597813339899974e-05	5.0385986268318086e-05	4.780930481208893e-05	4.836465360632867e-05	4.275585761507319e-05
844	844000	3.7983370060928094e-05	2.150721229440482e-05	2.237236559077591e-05	2.8566431365617055e-05	5.0349792430099785e-05	4.778020972841756e-05	4.8334702636657246e-05	4.272390964553756e-05
845	845000	3.795212185432084e-05	2.1479251095550272e-05	2.234470355976366e-05	2.8535120927823297e-05	5.0313667403213963e-05	4.7751166772016983e-05	4.8304805647842314e-05	4.269202333638101e-05
846	846000	3.7920936267712484e-05	2.1451359254791736e-05	2.231710838726512e-05	2.8503881779078944e-05	5.027761097563582e-05	4.7722175787971556e-05	4.827496247888357e-05	4.266019849583769e-05
847	847000	3.7889813101818605e-05	2.1423536518406665e-05	2.2289579832941873e-05	2.8472713673091223e-05	5.024162293624315e-05	4.769323662200846e-05	4.824517296945051e-05	4.262843493296376e-05
848	848000	3.785908306584584e-05	2.1396081135744854e-05	2.226252578567138e-05	2.844180496585387e-05	5.020569946218421e-05	4.7664722206589e-05	4.821525743186312e-05	4.2596997737449467e-05
849	849000	3.782841412593514e-05	2.1368693233991542e-05	2.2235536401889025e-05	2.8410966179928345e-05	5.016984396617043e-05	4.7636258414680024e-05	4.818539566829909e-05	4.256562073529129e-05
850	850000	3.779780608887002e-05	2.1341372568099426e-05	2.220861145114719e-05	2.8380197075061368e-05	5.0134056239725514e-05	4.7607845096937715e-05	4.8155587518930644e-05	4.25343037405403e-05
851	851000	3.776725876227159e-05	2.1314118894197913e-05	2.2181750704089414e-05	2.8349497412106596e-05	5.0098336075256824e-05	4.7579482104633714e-05	4.8125832824592293e-05	4.2503046568039765e-05
852	852000	3.773677195459356e-05	2.1286931969586142e-05	2.215495393244381e-05	2.8318866953018075e-05	5.006268326605053e-05	4.7551169289652317e-05	4.8096131426777374e-05	4.2471849033421063e-05
853	853000	3.770634547511797e-05	2.1259811552725955e-05	2.212822090901679e-05	2.8288305460844008e-05	5.002709760626694e-05	4.75229065044866e-05	4.806648316763464e-05	4.244071095309915e-05
854	854000	3.767597913395051e-05	2.1232757403235093e-05	2.2101551407686666e-05	2.825781269972053e-05	4.999157889093571e-05	4.7494693602235694e-05	4.803688788996463e-05	4.24096321442686e-05
855	855000	3.764567274201613e-05	2.120576928188022e-05	2.2074945203397396e-05	2.822738843486528e-05	4.995612691595144e-05	4.7466530436601444e-05	4.80073454372164e-05	4.237861242489925e-05
856	856000	3.761542611105431e-05	2.117884695057004e-05	2.2048402072152173e-05	2.819703243257124e-05	4.9920741478068475e-05	4.743841686188518e-05	4.797785565348374e-05	4.2347651613732e-05
857	857000	3.75852390536149e-05	2.1151990172348687e-05	2.2021921791007438e-05	2.8166744460200606e-05	4.988542237489676e-05	4.74103527329846e-05	4.794841838350219e-05	4.231674953027459e-05
858	858000	3.7555111383053424e-05	2.1125198711388864e-05	2.1995504138066534e-05	2.8136524286178683e-05	4.985016940489716e-05	4.738233790539064e-05	4.7919033472645574e-05	4.2285905994797765e-05
859	859000	3.752504291352694e-05	2.1098472332985218e-05	2.196914889247365e-05	2.810637167998768e-05	4.9814982367376655e-05	4.7354372235184375e-05	4.7889700766922404e-05	4.225512082833066e-05
860	860000	3.74950334599894e-05	2.1071810803547612e-05	2.194285583440767e-05	2.8076286412160654e-05	4.9779861062484056e-05	4.732645557903394e-05	4.7860420112972574e-05	4.2224393852657235e-05
861	861000	3.7465082838187517e-05	2.1045213890594742e-05	2.1916624745076176e-05	2.8046268254275745e-05	4.9744805291205454e-05	4.729858779419134e-05	4.7831191358064346e-05	4.219372489031188e-05
862	862000	3.743519086465636e-05	2.1018681362747332e-05	2.1890455406709524e-05	2.801631697894988e-05	4.970981485535958e-05	4.7270768738489525e-05	4.7802014350090656e-05	4.216311376457552e-05
863	863000	3.7405357356715086e-05	2.099221298972184e-05	2.1864347602554694e-05	2.798643235983311e-05	4.967488955759372e-05	4.7242998270339384e-05	4.777288893756622e-05	4.213256029947158e-05
864	864000	3.7375582132462806e-05	2.0965808542323924e-05	2.1838301116869534e-05	2.7956614171602618e-05	4.96400292013788e-05	4.721527624872663e-05	4.774381496962393e-05	4.210206431976212e-05
865	865000	3.7345865010774004e-05	2.0939467792442014e-05	2.1812315734916867e-05	2.792686218995678e-05	4.9605233591005395e-05	4.718760253320864e-05	4.771479229601183e-05	4.2071625650943614e-05
866	866000	3.731620581129479e-05	2.091319051304104e-05	2.178639124295854e-05	2.789717619160954e-05	4.9570502531579326e-05	4.7159976983912005e-05	4.768582076708987e-05	4.204124411924329e-05
867	867000	3.728660435443846e-05	2.0886976478156038e-05	2.1760527428249758e-05	2.786755595428463e-05	4.953583582901703e-05	4.7132399461528995e-05	4.765690023382654e-05	4.201091955161524e-05
868	868000	3.725738961143862e-05	2.08611635313824e-05	2.1735134101258995e-05	2.7838202621791494e-05	4.9501263212442096e-05	4.710528608365176e-05	4.762789468872302e-05	4.198094618025688e-05
869	869000	3.722823135738585e-05	2.0835412151507404e-05	2.1709799593873736e-05	2.7808913951998025e-05	4.946675449081294e-05	4.7078219494722506e-05	4.7598940164162824e-05	4.195102866863323e-05
870	870000	3.719912941823824e-05	2.080972212109195e-05	2.1684523702396083e-05	2.7779689728293345e-05	4.943230947271944e-05	4.705119956029558e-05	4.7570036511844126e-05	4.192116684854053e-05
871	871000	3.7170083620689323e-05	2.078409322371369e-05	2.1659306224066612e-05	2.7750529735040098e-05	4.939792796754425e-05	4.702422614646547e-05	4.75411835840659e-05	4.189136055247413e-05
872	872000	3.714109379216411e-05	2.075852524396101e-05	2.163414695705897e-05	2.7721433757568845e-05	4.936360978545817e-05	4.699729911986433e-05	4.751238123372509e-05	4.1861609613624735e-05
873	873000	3.71121597608153e-05	2.073301796742722e-05	2.160904570047459e-05	2.7692401582172818e-05	4.932935473741641e-05	4.697041834765892e-05	4.748362931431326e-05	4.183191386587477e-05
874	874000	3.708328135551919e-05	2.0707571180704673e-05	2.1584002254337225e-05	2.7663432996102307e-05	4.929516263515414e-05	4.6943583697547986e-05	4.7454927679913346e-05	4.1802273143794655e-05
875	875000	3.705445840587196e-05	2.06821846713791e-05	2.1559016419587805e-05	2.763452778755938e-05	4.926103329118257e-05	4.6916795037759534e-05	4.742627618519706e-05	4.177268728263924e-05
876	876000	3.702569074218572e-05	2.0656858228023598e-05	2.153408799807914e-05	2.7605685745692497e-05	4.9226966518784656e-05	4.689005223704808e-05	4.7397674685421464e-05	4.17431561183441e-05
877	877000	3.6996978195484794e-05	2.0631591640193254e-05	2.1509216792570675e-05	2.7576906660591353e-05	4.919296213201142e-05	4.686335516469197e-05	4.736912303642613e-05	4.171367948752202e-05
878	878000	3.696832059750179e-05	2.0606384698419183e-05	2.1484402606723336e-05	2.7548190323281347e-05	4.915901994567753e-05	4.6836703690490606e-05	4.7340621094630056e-05	4.168425722745951e-05
879	879000	3.693971778067401e-05	2.0581237194203062e-05	2.1459645245094428e-05	2.7519536525718596e-05	4.912513977535756e-05	4.681009768476196e-05	4.731216871702868e-05	4.165488917611307e-05
880	880000	3.691116957813949e-05	2.0556148920011476e-05	2.1434944513132455e-05	2.749094506078459e-05	4.9091321437381664e-05	4.678353701833969e-05	4.728376576119095e-05	4.162557517210582e-05
881	881000	3.688267582373334e-05	2.053111966927031e-05	2.14103002171721e-05	2.746241572228111e-05	4.9057564748832214e-05	4.67570215625707e-05	4.725541208525637e-05	4.159631505472395e-05
882	882000	3.6854236351984286e-05	2.0506149236359442e-05	2.1385712164429214e-05	2.7433948304925098e-05	4.9023869527539274e-05	4.673055118931244e-05	4.722710754793208e-05	4.156710866391333e-05
883	883000	3.6825850998110603e-05	2.0481237416606966e-05	2.1361180162995705e-05	2.7405542604343458e-05	4.8990235592077067e-05	4.670412577093029e-05	4.719885200848992e-05	4.153795584027577e-05
884	884000	3.67975195980167e-05	2.0456384006283977e-05	2.1336704021834696e-05	2.7377198417068128e-05	4.895666276175997e-05	4.6677745180295034e-05	4.717064532676347e-05	4.150885642506611e-05
885	885000	3.676924198828959e-05	2.0431588802599035e-05	2.1312283550775523e-05	2.7348915540530968e-05	4.892315085663859e-05	4.665140929078019e-05	4.714248736314539e-05	4.147981026018823e-05
886	886000	3.674101800619487e-05	2.0406851603692893e-05	2.1287918560508816e-05	2.7320693773058827e-05	4.888969969749616e-05	4.66251179762596e-05	4.711437797858427e-05	4.145081718819212e-05
887	887000	3.671284748967362e-05	2.0382172208633166e-05	2.126360886258171e-05	2.7292532913868564e-05	4.8856309105844505e-05	4.6598871111104674e-05	4.7086317034582055e-05	4.1421877052270316e-05
888	888000	3.668473027733854e-05	2.0357550417408857e-05	2.1239354269392936e-05	2.7264432763062086e-05	4.882297890392033e-05	4.657266857018222e-05	4.7058304393191014e-05	4.139298969625453e-05
889	889000	3.6656992779556266e-05	2.0333352399242135e-05	2.1215558105535127e-05	2.7236603772695256e-05	4.878976990187538e-05	4.654696159641403e-05	4.7030249299601615e-05	4.1364473128643955e-05
890	890000	3.662930740213261e-05	2.030921029966869e-05	2.1191815309808108e-05	2.7208834425805982e-05	4.8756620784725476e-05	4.652129768883232e-05	4.700224244393449e-05	4.133600823273513e-05
891	891000	3.660167398873309e-05	2.028512392685532e-05	2.116812570275941e-05	2.718112452776563e-05	4.8723531377377125e-05	4.6495676727022037e-05	4.697428368918906e-05	4.1307594856999084e-05
892	892000	3.6574092383666925e-05	2.02610930898412e-05	2.1144489105740517e-05	2.7153473884798073e-05	4.8690501505444604e-05	4.6470098591039426e-05	4.694637289890703e-05	4.127923285052055e-05
893	893000	3.6546562431883664e-05	2.023711759853305e-05	2.112090534090227e-05	2.712588230397524e-05	4.865753099524641e-05	4.6444563161409695e-05	4.69185099371698e-05	4.125092206299492e-05
894	894000	3.651908397896988e-05	2.0213197263700083e-05	2.1097374231190512e-05	2.709834959321222e-05	4.862461967380123e-05	4.64190703191247e-05	4.689069466859532e-05	4.122266234472503e-05
895	895000	3.649165687114564e-05	2.0189331896969224e-05	2.1073895600341592e-05	2.7070875561262727e-05	4.85917673688247e-05	4.6393619945640485e-05	4.686292695833583e-05	4.119445354661809e-05
896	896000	3.6464280955261546e-05	2.0165521310820278e-05	2.1050469272877972e-05	2.7043460017714695e-05	4.855897390872572e-05	4.6368211922875096e-05	4.683520667207482e-05	4.116629552018243e-05
897	897000	3.643695607879515e-05	2.0141765318581077e-05	2.1027095074103843e-05	2.7016102772985313e-05	4.8526239122602764e-05	4.634284613320623e-05	4.680753367602462e-05	4.1138188117524506e-05
898	898000	3.640968208984781e-05	2.0118063734422734e-05	2.1003772830100786e-05	2.6988803638316866e-05	4.8493562840240646e-05	4.6317522459468894e-05	4.677990783692342e-05	4.1110131191345965e-05
899	899000	3.638245883714156e-05	2.0094416373354914e-05	2.0980502367723436e-05	2.6961562425772067e-05	4.846094489210657e-05	4.629224078495322e-05	4.6752329022032895e-05	4.108212459494031e-05
900	900000	3.635528617001558e-05	2.0070823051220994e-05	2.0957283514595172e-05	2.6934378948229556e-05	4.842838510934708e-05	4.626700099340186e-05	4.672479709913548e-05	4.1054168182190014e-05
901	901000	3.632816393842333e-05	2.0047283584693647e-05	2.093411609910394e-05	2.6907253019379596e-05	4.839588332378422e-05	4.624180296900835e-05	4.6697311936531744e-05	4.1026261807563554e-05
902	902000	3.630109199292913e-05	2.002379779126989e-05	2.0910999950397883e-05	2.688018445371937e-05	4.8363439367912364e-05	4.621664659641425e-05	4.666987340303757e-05	4.0998405326112344e-05
903	903000	3.6274070184705174e-05	2.000036548926671e-05	2.08879348983813e-05	2.6853173066549063e-05	4.833105307489471e-05	4.619153176070723e-05	4.664248136798213e-05	4.097059859346772e-05
904	904000	3.624709836552829e-05	1.997698649781633e-05	2.0864920773710315e-05	2.6826218673967016e-05	4.8298724278559766e-05	4.6166458347418753e-05	4.661513570120473e-05	4.09428414658381e-05
905	905000	3.622017638777679e-05	1.995366063686172e-05	2.0841957407788773e-05	2.679932109286569e-05	4.826645281339798e-05	4.614142624252204e-05	4.658783627305245e-05	4.091513380000586e-05
906	906000	3.619330410442737e-05	1.9930387727152024e-05	2.081904463276416e-05	2.677248014092723e-05	4.8234238514558526e-05	4.61164353324296e-05	4.656058295437782e-05	4.088747545332463e-05
907	907000	3.616648136905222e-05	1.9907167590238207e-05	2.079618228152357e-05	2.674569563661942e-05	4.8202081217845766e-05	4.609148550399132e-05	4.6533375616535986e-05	4.085986628371628e-05
908	908000	3.613970803581564e-05	1.9884000048468294e-05	2.0773370187689356e-05	2.671896739919101e-05	4.8169980759716224e-05	4.606657664449204e-05	4.650621413138235e-05	4.0832306149667966e-05
909	909000	3.611298395947131e-05	1.9860884924983293e-05	2.075060818561546e-05	2.669229524866795e-05	4.8137936977274824e-05	4.604170864164976e-05	4.647909837127009e-05	4.080479491022935e-05
910	910000	3.6086634837709636e-05	1.9838210664511926e-05	2.0728289259248544e-05	2.6665898763585148e-05	4.810604293182471e-05	4.601736353638609e-05	4.645198537516368e-05	4.077767155822654e-05
911	911000	3.6060333848589985e-05	1.9815587150674806e-05	2.070601881196343e-05	2.6639557330678868e-05	4.807420501231017e-05	4.5993058020868646e-05	4.6424917947184236e-05	4.0750595995217596e-05
912	912000	3.603408085149675e-05	1.9793014214379794e-05	2.0683796685416363e-05	2.6613270774891327e-05	4.804242305851619e-05	4.5968791987365505e-05	4.639789596085264e-05	4.072356808468305e-05
913	913000	3.6007875706378874e-05	1.9770491687282745e-05	2.0661622721953634e-05	2.6587038921912603e-05	4.801069691086012e-05	4.594456532855551e-05	4.637091929017886e-05	4.0696587690642866e-05
914	914000	3.598171827374666e-05	1.974801940178336e-05	2.0639496764607812e-05	2.656086159817648e-05	4.797902641038855e-05	4.592037793752642e-05	4.634398780966e-05	4.066965467765325e-05
915	915000	3.5955608414669255e-05	1.9725597191021232e-05	2.061741865709403e-05	2.653473863085655e-05	4.794741139877394e-05	4.589622970777284e-05	4.6317101394277276e-05	4.064276891080417e-05
916	916000	3.592954599077149e-05	1.9703224888871625e-05	2.059538824380633e-05	2.6508669847862343e-05	4.7915851718311884e-05	4.5872120533194215e-05	4.629025991949408e-05	4.0615930255716544e-05
917	917000	3.5903530864231085e-05	1.968090232994145e-05	2.057340536981384e-05	2.6482655077835192e-05	4.7884347211917425e-05	4.5848050308092956e-05	4.626346326125333e-05	4.058913857853985e-05
918	918000	3.587756289777606e-05	1.9658629349565345e-05	2.0551469880857246e-05	2.6456694150144515e-05	4.785289772312237e-05	4.582401892717227e-05	4.6236711295975254e-05	4.0562393745949e-05
919	919000	3.585164195468184e-05	1.9636405783801583e-05	2.0529581623345107e-05	2.643078689488386e-05	4.782150309607209e-05	4.580002628553444e-05	4.6210003900554975e-05	4.053569562514221e-05
920	920000	3.5825767898768244e-05	1.9614231469428157e-05	2.0507740444350136e-05	2.6404933142866945e-05	4.7790163175522426e-05	4.5776072278678583e-05	4.618334095236013e-05	4.0509044083838096e-05
921	921000	3.579994059439718e-05	1.9592106243938873e-05	2.0485946191605872e-05	2.6379132725624093e-05	4.7758877806836516e-05	4.575215680249921e-05	4.615672232922874e-05	4.0482438990273064e-05
922	922000	3.5774159906469413e-05	1.9570029945539318e-05	2.0464198713502775e-05	2.6353385475398078e-05	4.772764683598204e-05	4.5728279753283717e-05	4.61301479094665e-05	4.0455880213198835e-05
923	923000	3.574842570042233e-05	1.954800241314314e-05	2.0442497859084957e-05	2.6327691225140653e-05	4.769647010952798e-05	4.570444102771088e-05	4.6103617571845e-05	4.042936762187981e-05
924	924000	3.5722737842226744e-05	1.9526023486368028e-05	2.0420843478046578e-05	2.6302049808508626e-05	4.766534747464169e-05	4.5680640522848726e-05	4.607713119559898e-05	4.04029010860906e-05
925	925000	3.569709619838455e-05	1.950409300553201e-05	2.039923542072823e-05	2.6276461059860088e-05	4.763427877908588e-05	4.5656878136152936e-05	4.605068866042429e-05	4.037648047611332e-05
926	926000	3.567150063592598e-05	1.9482210811649557e-05	2.0377673538113613e-05	2.625092481425087e-05	4.760326387121584e-05	4.563315376546464e-05	4.60242898464757e-05	4.0350105662735145e-05
927	927000	3.564595102240689e-05	1.9460376746427827e-05	2.035615768182607e-05	2.6225440907430703e-05	4.757230259997622e-05	4.560946730900873e-05	4.599793463436452e-05	4.0323776517245985e-05
928	928000	3.5620447225906e-05	1.943859065226288e-05	2.0334687704125002e-05	2.620000917583962e-05	4.754139481489824e-05	4.558581866539204e-05	4.597162290515633e-05	4.029749291143561e-05
929	929000	3.5594989115022674e-05	1.941685237223602e-05	2.0313263457902677e-05	2.6174629456604306e-05	4.751054036609693e-05	4.556220773360134e-05	4.5945354540368893e-05	4.0271254717591564e-05
930	930000	3.556957655887376e-05	1.9395161750109932e-05	2.0291884796680665e-05	2.6149301587534453e-05	4.7479739104267925e-05	4.5538634413001614e-05	4.591912942196982e-05	4.0245061808496437e-05
931	931000	3.55442094270914e-05	1.937351863032518e-05	2.027055157460652e-05	2.612402540711921e-05	4.74489908806848e-05	4.551509860333432e-05	4.5892947432374606e-05	4.021891405742543e-05
932	932000	3.551921231608965e-05	1.9352324851903397e-05	2.0249642120812992e-05	2.6099027736912873e-05	4.74184184252433e-05	4.549210586271966e-05	4.586681239269304e-05	4.0193166247703314e-05
933	933000	3.549425956305499e-05	1.9331176949188526e-05	2.022877662384962e-05	2.607408075528819e-05	4.738789842213507e-05	4.546914937571031e-05	4.584072023927871e-05	4.01674625066075e-05
934	934000	3.5469351041856264e-05	1.9310074773868158e-05	2.02079549443433e-05	2.6049184305298746e-05	4.7357430725294794e-05	4.544622904637853e-05	4.58146708559045e-05	4.014180271160042e-05
935	935000	3.544448662685542e-05	1.928901817826744e-05	2.018717694351139e-05	2.6024338230651474e-05	4.73270151892194e-05	4.542334477915267e-05	4.578866412678223e-05	4.011618674061578e-05
936	936000	3.541966619290526e-05	1.926800701534571e-05	2.0166442483158668e-05	2.5999542375703208e-05	4.7296651668965775e-05	4.540049647881575e-05	4.5762699936560656e-05	4.009061447205646e-05
937	937000	3.53948896153467e-05	1.9247041138693062e-05	2.0145751425674106e-05	2.597479658545711e-05	4.72663400201478e-05	4.537768405050325e-05	4.573677817032319e-05	4.00650857847921e-05
938	938000	3.5370156770006694e-05	1.922612040252698e-05	2.0125103634027888e-05	2.5950100705559615e-05	4.723608009893375e-05	4.535490739970207e-05	4.5710898713586035e-05	4.003960055815706e-05
939	939000	3.5345467533195516e-05	1.9205244661689058e-05	2.0104498971768295e-05	2.5925454582296942e-05	4.7205871762043486e-05	4.5332166432248394e-05	4.5685061452295835e-05	4.001415867194776e-05
940	940000	3.5320821781704704e-05	1.9184413771641514e-05	2.008393730301868e-05	2.5900858062591598e-05	4.717571486674571e-05	4.530946105432617e-05	4.5659266272827766e-05	3.998876000642079e-05
941	941000	3.529621939280435e-05	1.9163627588464042e-05	2.0063418492474362e-05	2.587631099399943e-05	4.714560927085541e-05	4.528679117246559e-05	4.563351306198348e-05	3.996340444229048e-05
942	942000	3.527166024424091e-05	1.914288596885036e-05	2.0042942405399627e-05	2.5851813224705922e-05	4.711555483273118e-05	4.526415669354118e-05	4.5607801706988894e-05	3.993809186072655e-05
943	943000	3.524714421423481e-05	1.9122188770105115e-05	2.0022508907624923e-05	2.582736460352327e-05	4.7085551411272356e-05	4.524155752477032e-05	4.5582132095492366e-05	3.991282214335222e-05
944	944000	3.5222671181478074e-05	1.9101535850140537e-05	2.0002117865543605e-05	2.5802964979886902e-05	4.705559886591668e-05	4.521899357371169e-05	4.555650411556251e-05	3.98875951722417e-05
945	945000	3.5198241025132155e-05	1.9080927067473174e-05	1.9981769146109112e-05	2.577861420385244e-05	4.702569705663745e-05	4.519646474826351e-05	4.553091765568619e-05	3.986241082991799e-05
946	946000	3.5173853624825404e-05	1.906036228122076e-05	1.9961462616832097e-05	2.575431212609237e-05	4.6995845843941167e-05	4.5173970956662e-05	4.550537260476672e-05	3.9837268999351174e-05
947	947000	3.5149508860650894e-05	1.903984135109902e-05	1.994119814577735e-05	2.5730058597892817e-05	4.696604508886459e-05	4.515151210747984e-05	4.547986885212147e-05	3.9812169563955424e-05
948	948000	3.5125206613164186e-05	1.9019364137418473e-05	1.992097560156103e-05	2.5705853471150512e-05	4.693629465297238e-05	4.512908810962447e-05	4.5454406287480305e-05	3.978711240758774e-05
949	949000	3.510094676338087e-05	1.899893050108125e-05	1.9900794853347718e-05	2.568169659836958e-05	4.690659439835459e-05	4.510669887233647e-05	4.542898480098336e-05	3.976209741454502e-05
950	950000	3.50767291927746e-05	1.897854030357813e-05	1.9880655770847603e-05	2.5657587832658406e-05	4.68769441876241e-05	4.5084344305188375e-05	4.540360428317927e-05	3.973712446956256e-05
951	951000	3.505255378327454e-05	1.895819340698525e-05	1.986055822431356e-05	2.563352702772654e-05	4.684734388391388e-05	4.5062024318082524e-05	4.537826462502291e-05	3.971219345781147e-05
952	952000	3.502842041726338e-05	1.893788967396107e-05	1.9840502084538408e-05	2.5609514037881523e-05	4.6817793350874716e-05	4.503973882125003e-05	4.535296571787387e-05	3.968730426489684e-05
953	953000	3.500432897757499e-05	1.891762896774335e-05	1.9820487222851996e-05	2.5585548718026034e-05	4.6788292452672546e-05	4.5017487725248825e-05	4.532770745349411e-05	3.966245677685563e-05
954	954000	3.4980604434492685e-05	1.889782057555983e-05	1.9800874707578918e-05	2.556186446537452e-05	4.6758991800485715e-05	4.499579375379e-05	4.530253858750476e-05	3.963801735376726e-05
955	955000	3.495692080117781e-05	1.8878053644539773e-05	1.9781302115977776e-05	2.553822691579286e-05	4.672974016607615e-05	4.4974132948359956e-05	4.527741004358467e-05	3.9613618570667325e-05
956	956000	3.493327796436018e-05	1.885832804462168e-05	1.9761769325101656e-05	2.5514635928427833e-05	4.6700537416241964e-05	4.495250522360472e-05	4.525232171501467e-05	3.958926031752721e-05
957	957000	3.490967581120137e-05	1.8838643646287566e-05	1.9742276212510345e-05	2.5491091362997758e-05	4.6671383418282144e-05	4.4930910494478984e-05	4.522727349546935e-05	3.956494248473077e-05
958	958000	3.488611422929253e-05	1.881900032056006e-05	1.9722822656267792e-05	2.546759307978967e-05	4.664227803999395e-05	4.4909348676244723e-05	4.520226527901518e-05	3.954066496307267e-05
959	959000	3.486259310665219e-05	1.8799397938999587e-05	1.9703408534939338e-05	2.5444140939656243e-05	4.661322114967074e-05	4.4887819684469604e-05	4.517729696010844e-05	3.951642764375605e-05
960	960000	3.483911233172454e-05	1.8779836373701668e-05	1.9684033727589308e-05	2.5420734804013125e-05	4.6584212616099436e-05	4.4866323435025785e-05	4.515236843359366e-05	3.949223041839083e-05
961	961000	3.481567179337689e-05	1.8760315497293987e-05	1.9664698113778286e-05	2.539737453483589e-05	4.655525230855838e-05	4.4844859844088216e-05	4.512747959470174e-05	3.946807317899164e-05
962	962000	3.479227138089809e-05	1.8740835182933707e-05	1.964540157356069e-05	2.537405999465728e-05	4.6526340096814665e-05	4.482342882813342e-05	4.510263033904804e-05	3.9443955817975943e-05
963	963000	3.4768910983996114e-05	1.8721395304304765e-05	1.962614398748217e-05	2.5350791046564376e-05	4.649747585112207e-05	4.480203030393817e-05	4.5077820562630494e-05	3.941987822816201e-05
964	964000	3.4745590492796275e-05	1.870199573561505e-05	1.960692523657716e-05	2.5327567554195847e-05	4.646865944221861e-05	4.478066418857792e-05	4.505305016182807e-05	3.939584030276718e-05
965	965000	3.4722309797839214e-05	1.8682636351593735e-05	1.958774520236625e-05	2.5304389381739004e-05	4.643989074132419e-05	4.475933039942548e-05	4.502831903339872e-05	3.937184193540588e-05
966	966000	3.4699068790078744e-05	1.866331702748858e-05	1.9568603766853807e-05	2.5281256393927198e-05	4.6411169620138586e-05	4.473802885414969e-05	4.500362707447786e-05	3.934788302008768e-05
967	967000	3.467586736087994e-05	1.8644037639063256e-05	1.9549500812525418e-05	2.5258168456036878e-05	4.638249595083873e-05	4.4716759470714e-05	4.497897418257625e-05	3.932396345121549e-05
968	968000	3.465270540201723e-05	1.8624798062594606e-05	1.953043622234555e-05	2.523512543388515e-05	4.635386960607685e-05	4.469552216737521e-05	4.495436025557862e-05	3.930008312358371e-05
969	969000	3.4629582805672446e-05	1.8605598174870143e-05	1.9511409879754974e-05	2.521212719382662e-05	4.632529045897786e-05	4.467431686268191e-05	4.492978519174169e-05	3.927624193237633e-05
970	970000	3.460649946443269e-05	1.8586437853185303e-05	1.949242166866845e-05	2.5189173602751138e-05	4.629675838313755e-05	4.4653143475473426e-05	4.490524888969251e-05	3.925243977316505e-05
971	971000	3.458345527128855e-05	1.856731697534085e-05	1.9473471473472227e-05	2.5166264528080792e-05	4.6268273252619775e-05	4.463200192487832e-05	4.488075124842663e-05	3.9228676541907604e-05
972	972000	3.4560450119632174e-05	1.8548235419640304e-05	1.9454559179021677e-05	2.5143399837767353e-05	4.623983494195487e-05	4.4610892130312876e-05	4.485629216730653e-05	3.9204952134945817e-05
973	973000	3.453748390325527e-05	1.8529193064887335e-05	1.9435684670638912e-05	2.512057940028955e-05	4.6211443326137e-05	4.458981401148029e-05	4.4831871546059834e-05	3.9181266449003645e-05
974	974000	3.451455651634725e-05	1.8510189790383205e-05	1.9416847834110452e-05	2.5097803084650616e-05	4.618309828062205e-05	4.456876748836878e-05	4.4807489284777645e-05	3.915761938118578e-05
975	975000	3.4491667853493325e-05	1.8491225475924244e-05	1.939804855568477e-05	2.5075070760375406e-05	4.615479968132566e-05	4.4547752481250716e-05	4.478314528391279e-05	3.91340108289755e-05
976	976000	3.4468817809672625e-05	1.8472300001799243e-05	1.9379286722070096e-05	2.5052382297507978e-05	4.612654740462081e-05	4.452676891068109e-05	4.4758839444278216e-05	3.911044069023299e-05
977	977000	3.444633112000249e-05	1.8453823462572542e-05	1.9360904336088373e-05	2.502997612800097e-05	4.609851736508858e-05	4.450635045544955e-05	4.473466195943406e-05	3.908728292385603e-05
978	978000	3.4423882081938056e-05	1.843538427761567e-05	1.934255816564482e-05	2.5007612889144742e-05	4.6070533007876975e-05	4.448596223751127e-05	4.47105222485698e-05	3.9064162539255686e-05
979	979000	3.4401470594033785e-05	1.8416982333330186e-05	1.932424810246954e-05	2.4985292454912974e-05	4.6042594211938826e-05	4.4465604181239586e-05	4.468642021413547e-05	3.9041079437959284e-05
980	980000	3.4379096555220556e-05	1.8398617516578642e-05	1.930597403872647e-05	2.4963014699777597e-05	4.601470085667088e-05	4.444527621127392e-05	4.466235575893239e-05	3.901803352185374e-05
981	981000	3.435675986480408e-05	1.838028971468224e-05	1.9287735867011203e-05	2.4940779498706185e-05	4.598685282191165e-05	4.442497825251868e-05	4.4638328786111525e-05	3.899502469318399e-05
982	982000	3.4334460422463204e-05	1.8361998815418658e-05	1.9269533480348836e-05	2.4918586727159683e-05	4.595904998793976e-05	4.440471023014204e-05	4.461433919917179e-05	3.89720528545512e-05
983	983000	3.431219812824792e-05	1.834374470701953e-05	1.925136677219176e-05	2.4896436261089666e-05	4.5931292235471293e-05	4.438447206957472e-05	4.4590386901958515e-05	3.894911790891125e-05
984	984000	3.4289972882577854e-05	1.832552727816831e-05	1.9233235636417625e-05	2.4874327976936235e-05	4.5903579445658255e-05	4.4364263696508745e-05	4.4566471798661825e-05	3.892621975957282e-05
985	985000	3.426778458624027e-05	1.830734641799788e-05	1.921513996732713e-05	2.485226175162542e-05	4.5875911500086134e-05	4.434408503689636e-05	4.454259379381498e-05	3.890335831019615e-05
986	986000	3.4245633140388704e-05	1.828920201608838e-05	1.9197079659641953e-05	2.4830237462566793e-05	4.5848288280772286e-05	4.432393601694875e-05	4.451875279229305e-05	3.8880533464791114e-05
987	987000	3.4223518446540785e-05	1.8271093962464872e-05	1.917905460850256e-05	2.4808254987651013e-05	4.582070967016359e-05	4.430381656313512e-05	4.4494948699310955e-05	3.88577451277156e-05
988	988000	3.4201440406576916e-05	1.825302214759515e-05	1.9161064709466272e-05	2.4786314205247716e-05	4.579317555113466e-05	4.4283726602181095e-05	4.447118142042227e-05	3.883499320367409e-05
989	989000	3.4179398922738395e-05	1.823498646238746e-05	1.9143109858505044e-05	2.4764414994202826e-05	4.57656858069857e-05	4.4263666061068095e-05	4.4447450861517496e-05	3.8812277597715784e-05
990	990000	3.4157393897625744e-05	1.821698679818837e-05	1.9125189952003515e-05	2.4742557233836427e-05	4.5738240321440694e-05	4.4243634867031704e-05	4.4423756928822536e-05	3.8789598215233335e-05
991	991000	3.413542523419697e-05	1.8199023046780423e-05	1.9107304886756824e-05	2.4720740803940303e-05	4.571083897864521e-05	4.4223632947560785e-05	4.440009952889715e-05	3.876695496196089e-05
992	992000	3.411349283576607e-05	1.8181095100380168e-05	1.908945455996873e-05	2.469896558477576e-05	4.568348166316484e-05	4.420366023039644e-05	4.437647856863351e-05	3.87443477439729e-05
993	993000	3.4091596606001184e-05	1.8163202851635753e-05	1.9071638869249452e-05	2.467723145707116e-05	4.565616825998264e-05	4.418371664353048e-05	4.435289395525455e-05	3.8721776467682195e-05
994	994000	3.406973644892306e-05	1.8145346193624884e-05	1.9053857712613694e-05	2.465553830201978e-05	4.562889865449797e-05	4.4163802115204786e-05	4.43293455963127e-05	3.8699241039838706e-05
995	995000	3.404791226890331e-05	1.812752501985276e-05	1.9036110988478735e-05	2.4633886001277424e-05	4.5601672732523916e-05	4.414391657390989e-05	4.4305833399688104e-05	3.8676741367527746e-05
996	996000	3.4026123970662846e-05	1.8109739224249683e-05	1.901839859566226e-05	2.4612274436960205e-05	4.5574490380285696e-05	4.4124059948383896e-05	4.428235727358716e-05	3.8654277358168475e-05
997	997000	3.4004371459270266e-05	1.8091988701169187e-05	1.9000720433380525e-05	2.4590703491642297e-05	4.55473514844187e-05	4.4104232167611494e-05	4.4258917126541387e-05	3.8631848919512475e-05
998	998000	3.398265464014022e-05	1.8074273345385846e-05	1.8983076401246336e-05	2.4569173048353714e-05	4.552025593196665e-05	4.4084433160822694e-05	4.423551286740547e-05	3.860945595964213e-05
999	999000	3.396097341903178e-05	1.8056593052093123e-05	1.8965466399267096e-05	2.4547682990578025e-05	4.549320361037959e-05	4.4064662857491955e-05	4.421214440535609e-05	3.858709838696915e-05
1000	1000000	3.393965231245074e-05	1.803935408260628e-05	1.8948212329830773e-05	2.45264753455879e-05	4.546639252325738e-05	4.404546052572227e-05	4.4188940173329784e-05	3.856515272992142e-05
1001	1001000	3.3918365881912146e-05	1.8022148777183723e-05	1.893099117942746e-05	2.4505307192256306e-05	4.543962401106765e-05	4.40262857420703e-05	4.416577129416512e-05	3.85432414700262e-05
1002	1002000	3.389711403646293e-05	1.8004977036554603e-05	1.8913802852458797e-05	2.4484178417702028e-05	4.541289796377194e-05	4.400713843955348e-05	4.414263767876331e-05	3.852136451908805e-05
1003	1003000	3.387589668547897e-05	1.7987838761839513e-05	1.889664725369913e-05	2.4463088909478723e-05	4.53862142717256e-05	4.39880185514187e-05	4.411953923833866e-05	3.8499521789225385e-05
1004	1004000	3.385471373866378e-05	1.7970733854548597e-05	1.8879524288293634e-05	2.4442038555572893e-05	4.535957282567606e-05	4.396892601114138e-05	4.40964758844173e-05	3.847771319286917e-05
1005	1005000	3.383356510604673e-05	1.7953662216579457e-05	1.8862433861756485e-05	2.4421027244401588e-05	4.53329735167611e-05	4.394986075242429e-05	4.4073447528835757e-05	3.845593864276115e-05
1006	1006000	3.381245069798176e-05	1.7936623750215418e-05	1.8845375879969097e-05	2.4400054864810588e-05	4.5306416236506724e-05	4.3930822709196865e-05	4.405045408373939e-05	3.843419805195285e-05
1007	1007000	3.3791370425145814e-05	1.791961835812354e-05	1.8828350249178337e-05	2.4379121306072126e-05	4.527990087682595e-05	4.3911811815613905e-05	4.402749546158125e-05	3.8412491333803915e-05
1008	1008000	3.377032419853737e-05	1.79026459433528e-05	1.8811356875994725e-05	2.4358226457882997e-05	4.5253427330016555e-05	4.389282800605474e-05	4.400457157512066e-05	3.8390818401980845e-05
1009	1009000	3.374931192947487e-05	1.788570640933215e-05	1.8794395667390663e-05	2.4337370210362262e-05	4.52269954887596e-05	4.387387121512224e-05	4.398168233742164e-05	3.83691791704555e-05
1010	1010000	3.372833352959547e-05	1.786879965986865e-05	1.8777466530698635e-05	2.4316552454049567e-05	4.520060524611753e-05	4.38549413776416e-05	4.3958827661851633e-05	3.834757355350369e-05
1011	1011000	3.3707388910853345e-05	1.7851925599145692e-05	1.876056937360955e-05	2.4295773079902754e-05	4.517425649553253e-05	4.383603842865987e-05	4.393600746208034e-05	3.832600146570406e-05
1012	1012000	3.3686477985518444e-05	1.78350841317211e-05	1.874370410417098e-05	2.4275031979296097e-05	4.514794913082479e-05	4.381716230344439e-05	4.3913221652078166e-05	3.83044628219364e-05
1013	1013000	3.366560066617483e-05	1.781827516252528e-05	1.8726870630785402e-05	2.425432904401833e-05	4.512168304619093e-05	4.379831293748227e-05	4.3890470146114804e-05	3.8282957537380505e-05
1014	1014000	3.364475686571947e-05	1.780149859685942e-05	1.8710068862208364e-05	2.4233664166270314e-05	4.5095458136201896e-05	4.377949026647924e-05	4.386775285875817e-05	3.8261485527514676e-05
1015	1015000	3.3623946497360665e-05	1.778475434039377e-05	1.8693298707547096e-05	2.421303723866355e-05	4.5069274295801735e-05	4.376069422635868e-05	4.384506970487289e-05	3.8240046708114434e-05
1016	1016000	3.3603169474616574e-05	1.7768042299165635e-05	1.867656007625844e-05	2.4192448154217788e-05	4.5043131420305535e-05	4.3741924753260675e-05	4.3822420599618984e-05	3.821864099525136e-05
1017	1017000	3.358242571131404e-05	1.7751362379577822e-05	1.865985287814746e-05	2.4171896806359405e-05	4.501702940539812e-05	4.372318178354119e-05	4.379980545845057e-05	3.8197268305291355e-05
1018	1018000	3.356171512158702e-05	1.7734714488396687e-05	1.8643177023365534e-05	2.415138308891918e-05	4.499096814713196e-05	4.3704465253771036e-05	4.377722419711452e-05	3.81759285548937e-05
1019	1019000	3.354103761987512e-05	1.7718098532750432e-05	1.8626532422408873e-05	2.4130906896130554e-05	4.49649475419259e-05	4.3685775100734795e-05	4.3754676731649364e-05	3.815462166100961e-05
1020	1020000	3.3520393120922396e-05	1.770151442012737e-05	1.860991898611672e-05	2.411046812262769e-05	4.4938967486563285e-05	4.3667111261430286e-05	4.373216297838363e-05	3.813334754088094e-05
1021	1021000	3.349978153977586e-05	1.768496205837415e-05	1.8593336625669796e-05	2.409006666344343e-05	4.4913027878190284e-05	4.3648473673067186e-05	4.370968285393502e-05	3.811210611203873e-05
1022	1022000	3.3479202791784066e-05	1.766844135569398e-05	1.8576785252588573e-05	2.4069702414007583e-05	4.48871286143146e-05	4.362986227306641e-05	4.368723627520857e-05	3.8090897292302176e-05
1023	1023000	3.345865679259592e-05	1.7651952220645027e-05	1.8560264778731755e-05	2.4049375270144915e-05	4.48612695928033e-05	4.3611276999059005e-05	4.366482315939595e-05	3.806972099977716e-05
1024	1024000	3.343846825492302e-05	1.763589340692574e-05	1.8544077262492852e-05	2.4029330542371286e-05	4.4835669357846155e-05	4.359325746809315e-05	4.364260469544084e-05	3.804895368288565e-05
1025	1025000	3.341831158668575e-05	1.761986485607214e-05	1.852791964410316e-05	2.400932206245333e-05	4.48101086984021e-05	4.357526296024584e-05	4.3620419207744106e-05	3.8028217948829505e-05
1026	1026000	3.339818670655674e-05	1.7603866481612407e-05	1.851179183925439e-05	2.3989349729574355e-05	4.478458751477056e-05	4.3557293416406253e-05	4.3598266615262594e-05	3.8007513718835426e-05
1027	1027000	3.337809353349515e-05	1.7587898197405795e-05	1.8495693763957796e-05	2.3969413443295984e-05	4.47591057075986e-05	4.353934877766072e-05	4.3576146837231e-05	3.7986840914403024e-05
1028	1028000	3.335803198674533e-05	1.7571959917640982e-05	1.847962533454279e-05	2.3949513103556317e-05	4.4733663177880064e-05	4.35214289852918e-05	4.355405979316068e-05	3.79661994573038e-05
1029	1029000	3.333800198583583e-05	1.755605155683456e-05	1.8463586467655258e-05	2.392964861066826e-05	4.4708259826953565e-05	4.350353398077733e-05	4.353200540283856e-05	3.7945589269579824e-05
1030	1030000	3.3318003450577614e-05	1.7540173029829375e-05	1.8447577080256216e-05	2.3909819865317622e-05	4.468289555650116e-05	4.348566370578985e-05	4.350998358632579e-05	3.7925010273542535e-05
1031	1031000	3.329803630106328e-05	1.7524324251793073e-05	1.8431597089620297e-05	2.389002676856154e-05	4.465757026854688e-05	4.346781810219549e-05	4.3487994263956606e-05	3.790446239177161e-05
1032	1032000	3.3278100457665504e-05	1.7508505138216496e-05	1.8415646413334104e-05	2.3870269221826493e-05	4.463228386545492e-05	4.344999711205327e-05	4.3466037356337005e-05	3.7883945547113686e-05
1033	1033000	3.325819584103595e-05	1.7492715604912032e-05	1.839972496929492e-05	2.3850547126906793e-05	4.4607036249928374e-05	4.343220067761432e-05	4.3444112784343747e-05	3.786345966268122e-05
1034	1034000	3.3238322372103874e-05	1.7476955568012308e-05	1.838383267570913e-05	2.3830860385962722e-05	4.458182732500774e-05	4.341442874132093e-05	4.3422220469123086e-05	3.784300466185149e-05
1035	1035000	3.321847997207506e-05	1.746122494396847e-05	1.8367969451090838e-05	2.381120890151883e-05	4.4556656994069315e-05	4.339668124580575e-05	4.340036033208955e-05	3.782258046826502e-05
1036	1036000	3.319866856243043e-05	1.7445523649548758e-05	1.835213521426034e-05	2.379159257646234e-05	4.453152516082375e-05	4.337895813389122e-05	4.337853229492485e-05	3.780218700582492e-05
1037	1037000	3.317888806492481e-05	1.7429851601836943e-05	1.8336329884342663e-05	2.3772011314041255e-05	4.450643172931448e-05	4.336125934858836e-05	4.335673627957654e-05	3.778182419869525e-05
1038	1038000	3.315913840158603e-05	1.741420871823096e-05	1.8320553380766284e-05	2.3752465017862865e-05	4.4481376603916546e-05	4.334358483309626e-05	4.333497220825723e-05	3.776149197130031e-05
1039	1039000	3.31394194947132e-05	1.73985949164412e-05	1.8304805623261444e-05	2.3732953591891976e-05	4.445635968933473e-05	4.3325934530801244e-05	4.331324000344293e-05	3.774119024832318e-05
1040	1040000	3.3119731266875964e-05	1.738301011448919e-05	1.8289086531859017e-05	2.371347694044924e-05	4.443138089060245e-05	4.330830838527594e-05	4.329153958787242e-05	3.772091895470466e-05
1041	1041000	3.310007364091296e-05	1.7367454230706103e-05	1.827339602688887e-05	2.3694034968209444e-05	4.4406440113080076e-05	4.329070634027858e-05	4.326987088454567e-05	3.770067801564238e-05
1042	1042000	3.308044653993086e-05	1.7351927183731258e-05	1.825773402897857e-05	2.3674627580200045e-05	4.4381537262453684e-05	4.3273128339752214e-05	4.3248233816722965e-05	3.768046735658926e-05
1043	1043000	3.306084988730308e-05	1.7336428892510623e-05	1.824210045905197e-05	2.36552546817993e-05	4.4356672244733357e-05	4.325557432782394e-05	4.32266283079237e-05	3.7660286903252724e-05
1044	1044000	3.3041283606668624e-05	1.732095927629548e-05	1.822649523832776e-05	2.3635916178734803e-05	4.4331844966252e-05	4.323804424880415e-05	4.3205054281925286e-05	3.764013658159345e-05
1045	1045000	3.302174762193089e-05	1.7305518254640857e-05	1.821091828831818e-05	2.3616611977081728e-05	4.430705533366399e-05	4.322053804718546e-05	4.3183511662761994e-05	3.762001631782426e-05
1046	1046000	3.3002241857256506e-05	1.729010574740419e-05	1.8195369530827624e-05	2.3597341983261396e-05	4.4282303253943374e-05	4.320305566764252e-05	4.316200037472375e-05	3.7599926038409126e-05
1047	1047000	3.29827662370742e-05	1.727472167474389e-05	1.8179848887951218e-05	2.3578106104039465e-05	4.425758863438293e-05	4.318559705503067e-05	4.314052034235545e-05	3.7579865670061954e-05
1048	1048000	3.2963645240223464e-05	1.725975416512838e-05	1.8164639332700212e-05	2.3559152092842494e-05	4.4233147462160275e-05	4.31686984815713e-05	4.311926213352351e-05	3.756020859520898e-05
1049	1049000	3.294455354900588e-05	1.7244813880584607e-05	1.8149456989829843e-05	2.354023137391029e-05	4.420874307884014e-05	4.315182262799305e-05	4.309803465992807e-05	3.754058053557917e-05
1050	1050000	3.292549109063385e-05	1.722990074570909e-05	1.8134301784780996e-05	2.3521343857112205e-05	4.41843753940564e-05	4.313496944213445e-05	4.307683784789588e-05	3.752098142074524e-05
1051	1051000	3.290645779256968e-05	1.721501468537868e-05	1.8119173643269587e-05	2.350248945264709e-05	4.416004431775076e-05	4.3118138872003235e-05	4.305567162400028e-05	3.7501411180517923e-05
1052	1052000	3.28874535825244e-05	1.7200155624749346e-05	1.810407249128534e-05	2.3483668071041876e-05	4.413574976017133e-05	4.310133086577587e-05	4.3034535915060025e-05	3.74818697449445e-05
1053	1053000	3.286847838845687e-05	1.7185323489254846e-05	1.8088998255090417e-05	2.3464879623149948e-05	4.411149163187135e-05	4.3084545371796466e-05	4.301343064813831e-05	3.746235704430808e-05
1054	1054000	3.284953213857237e-05	1.7170518204605383e-05	1.8073950861218252e-05	2.3446124020149682e-05	4.4087269843707695e-05	4.306778233857646e-05	4.299235575054174e-05	3.744287300912665e-05
1055	1055000	3.2830614761321895e-05	1.7155739696786374e-05	1.8058930236472225e-05	2.3427401173543066e-05	4.406308430683978e-05	4.305104171479368e-05	4.2971311149819274e-05	3.742341757015163e-05
1056	1056000	3.2811726185400836e-05	1.7140987892057212e-05	1.8043936307924473e-05	2.3408710995154082e-05	4.4038934932728107e-05	4.3034323449291746e-05	4.295029677376113e-05	3.740399065836752e-05
1057	1057000	3.2792866339747994e-05	1.7126262716949837e-05	1.8028969002914605e-05	2.3390053397127243e-05	4.4014821633133054e-05	4.301762749107939e-05	4.2929312550397796e-05	3.7384592204990185e-05
1058	1058000	3.277403515354448e-05	1.711156409826767e-05	1.8014028249048487e-05	2.337142829192617e-05	4.399074432011345e-05	4.3000953789329683e-05	4.290835840799912e-05	3.736522214146648e-05
1059	1059000	3.275523255621272e-05	1.709689196308421e-05	1.7999113974197046e-05	2.3352835592332143e-05	4.396670290602543e-05	4.298430229337949e-05	4.288743427507298e-05	3.7345880399472796e-05
1060	1060000	3.273645847741536e-05	1.708224623874184e-05	1.7984226106494983e-05	2.3334275211442595e-05	4.3942697303521037e-05	4.296767295272861e-05	4.286654008036471e-05	3.7326566910914434e-05
1061	1061000	3.271771284705431e-05	1.706762685285055e-05	1.7969364574339614e-05	2.3315747062669748e-05	4.3918727425547005e-05	4.295106571703924e-05	4.28456757528556e-05	3.730728160792434e-05
1062	1062000	3.269899559526949e-05	1.7053033733286778e-05	1.7954529306389644e-05	2.3297251059739056e-05	4.389479318534339e-05	4.293448053613518e-05	4.2824841221762295e-05	3.728802442286228e-05
1063	1063000	3.2680306652438135e-05	1.7038466808192096e-05	1.7939720231564007e-05	2.3278787116687936e-05	4.3870894496442565e-05	4.291791736000134e-05	4.2804036416535605e-05	3.72687952883138e-05
1064	1064000	3.266164594917341e-05	1.7023926005972022e-05	1.792493727904055e-05	2.326035514786416e-05	4.384703127266761e-05	4.2901376138782916e-05	4.27832612668595e-05	3.7249594137089396e-05
1065	1065000	3.264301341632362e-05	1.7009411255294806e-05	1.7910180378255074e-05	2.324195506792466e-05	4.3823203428131406e-05	4.2884856822784765e-05	4.276251570265028e-05	3.72304209022234e-05
1066	1066000	3.2624408984971125e-05	1.6994922485090164e-05	1.7895449458899864e-05	2.322358679183389e-05	4.379941087723501e-05	4.2868359362470774e-05	4.2741799654055256e-05	3.721127551697303e-05
1067	1067000	3.26058325864314e-05	1.6980459624548192e-05	1.788074445092276e-05	2.320525023486268e-05	4.3775653534666807e-05	4.28518837084632e-05	4.272111305145223e-05	3.719215791481759e-05
1068	1068000	3.258728415225184e-05	1.6966022603118118e-05	1.7866065284525888e-05	2.3186945312586623e-05	4.375193131540097e-05	4.28354298115419e-05	4.270045582544818e-05	3.7173068029457316e-05
1069	1069000	3.256876361421095e-05	1.695161135050701e-05	1.785141189016452e-05	2.3168671940884836e-05	4.372824413469652e-05	4.2818997622643995e-05	4.26798279068784e-05	3.715400579481261e-05
1070	1070000	3.255027090431727e-05	1.693722579667873e-05	1.783678419854585e-05	2.3150430035938517e-05	4.3704591908095766e-05	4.280258709286272e-05	4.265922922680548e-05	3.713497114502305e-05
1071	1071000	3.253180595480839e-05	1.6922865871852708e-05	1.7822182140627958e-05	2.313221951422959e-05	4.368097455142343e-05	4.2786198173447263e-05	4.2638659716518435e-05	3.711596401444635e-05
1072	1072000	3.2513368698150005e-05	1.6908531506502765e-05	1.7807605647618616e-05	2.3114040292539405e-05	4.365739198078521e-05	4.276983081580191e-05	4.2618119307531686e-05	3.709698433765763e-05
1073	1073000	3.2495183851319686e-05	1.689448509718754e-05	1.7793240173392215e-05	2.3096064158937593e-05	4.363401524300544e-05	4.2753854303386526e-05	4.259775373192495e-05	3.707828828751574e-05
1074	1074000	3.2477026100911553e-05	1.6880463425023577e-05	1.777889965357864e-05	2.307811873147034e-05	4.3610672781215556e-05	4.2737898633243306e-05	4.257741684585388e-05	3.705961906258298e-05
1075	1075000	3.2458895381377345e-05	1.6866466423474358e-05	1.776458402165485e-05	2.306020392916938e-05	4.3587364513314336e-05	4.2721963758813985e-05	4.255710858224635e-05	3.704097659944709e-05
1076	1076000	3.2440791627388134e-05	1.6852494026243898e-05	1.7750293211336675e-05	2.304231967135494e-05	4.356409035747346e-05	4.270604963368755e-05	4.2536828874249226e-05	3.702236083490463e-05
1077	1077000	3.242271477383341e-05	1.6838546167275845e-05	1.773602715657798e-05	2.3024465877634578e-05	4.354085023213618e-05	4.269015621159963e-05	4.2516577655227516e-05	3.7003771705959936e-05
1078	1078000	3.2404664755820184e-05	1.6824622780752248e-05	1.7721785791569412e-05	2.300664246790182e-05	4.351764405601628e-05	4.2674283446431716e-05	4.2496354858763374e-05	3.698520914982429e-05
1079	1079000	3.238664150867197e-05	1.681072380109257e-05	1.7707569050737428e-05	2.298884936233489e-05	4.3494471748096825e-05	4.2658431292210845e-05	4.2476160418655205e-05	3.6966673103915126e-05
1080	1080000	3.236864496792786e-05	1.6796849162952567e-05	1.769337686874316e-05	2.297108648139539e-05	4.347133322762909e-05	4.264259970310866e-05	4.245599426891682e-05	3.694816350585495e-05
1081	1081000	3.2350675069341844e-05	1.678299880122326e-05	1.7679209180481477e-05	2.2953353745827192e-05	4.3448228414131476e-05	4.262678863344121e-05	4.2435856343776525e-05	3.692968029347084e-05
1082	1082000	3.233273174888153e-05	1.6769172651029776e-05	1.7665065921079757e-05	2.293565107665487e-05	4.342515722738822e-05	4.261099803766803e-05	4.241574657767611e-05	3.691122340479312e-05
