# Supplementary material for: Molecular mechanism targeting condensin for chromosome condensation
Source: EMBO J. 2024 Dec 17;44(3):705–35. doi: 10.1038/s44318-024-00336-6 (PMC11791182; doi:10.1038/s44318-024-00336-6)
Supplement: Supplementary file 13 — EV Figure Source Data [file 44318_2024_336_MOESM13_ESM.zip]

Archive with 35 entries (30 files):
- SD EV Figures/
- SD EV Figures/FigureEV1/
- SD EV Figures/FigureEV5/
- SD EV Figures/FigureEV2/
- SD EV Figures/FigureEV4/
- SD EV Figures/FigureEV1/.DS_Store
- __MACOSX/SD EV Figures/FigureEV1/._.DS_Store
- SD EV Figures/FigureEV1/EV1C western IP Brn1-HA.tif
- __MACOSX/SD EV Figures/FigureEV1/._EV1C western IP Brn1-HA.tif
- SD EV Figures/FigureEV1/EV1C western IP GFP-Sgo1.tif
- __MACOSX/SD EV Figures/FigureEV1/._EV1C western IP GFP-Sgo1.tif
- SD EV Figures/FigureEV1/EV1C western INPUT GFP-Sgo1.tif
- __MACOSX/SD EV Figures/FigureEV1/._EV1C western INPUT GFP-Sgo1.tif
- SD EV Figures/FigureEV1/EV1C western INPUT Brn1-HA.tif
- __MACOSX/SD EV Figures/FigureEV1/._EV1C western INPUT Brn1-HA.tif
- SD EV Figures/FigureEV5/.DS_Store
- __MACOSX/SD EV Figures/FigureEV5/._.DS_Store
- SD EV Figures/FigureEV5/EV5C western PGK1.tif
- __MACOSX/SD EV Figures/FigureEV5/._EV5C western PGK1.tif
- SD EV Figures/FigureEV5/EV5C western Brn1-HA.tif
- __MACOSX/SD EV Figures/FigureEV5/._EV5C western Brn1-HA.tif
- SD EV Figures/FigureEV2/.DS_Store
- __MACOSX/SD EV Figures/FigureEV2/._.DS_Store
- SD EV Figures/FigureEV2/EV2A silver stain.tif
- __MACOSX/SD EV Figures/FigureEV2/._EV2A silver stain.tif
- SD EV Figures/FigureEV2/EV2B InstantBlue.tif
- __MACOSX/SD EV Figures/FigureEV2/._EV2B InstantBlue.tif
- SD EV Figures/FigureEV2/EV2C silver stain.tif
- __MACOSX/SD EV Figures/FigureEV2/._EV2C silver stain.tif
- SD EV Figures/FigureEV4/.DS_Store
- __MACOSX/SD EV Figures/FigureEV4/._.DS_Store
- SD EV Figures/FigureEV4/EV4 western Sgo1-FLAG.tif
- __MACOSX/SD EV Figures/FigureEV4/._EV4 western Sgo1-FLAG.tif
- SD EV Figures/FigureEV4/EV4 western PGK.tif
- __MACOSX/SD EV Figures/FigureEV4/._EV4 western PGK.tif
